# Supplementary material for: Integrated transcriptomic and metabolomic analyses reveal light-quality-dependent regulation of specialized metabolism in Pseudostellaria heterophylla
Source: BMC Genomics. 2026 Mar 7;27:377. doi: 10.1186/s12864-026-12717-8 (PMC13081463; doi:10.1186/s12864-026-12717-8)
Supplement: Supplementary file 1 — Supplementary Material 1. [file 12864_2026_12717_MOESM1_ESM.xlsx]

## Sheet: sigMetabolitesSummary
Index	Compounds	Class I	Class II	Formula	Q1 (Da)	Q3 (Da)	Molecular weight (Da)	Ionization model	Level	CAS	cpd_ID	Red-1	Red-2	Red-3	Blue-1	Blue-2	Blue-3	White-1	White-2	White-3	QC01	QC02	QC03	kegg_map	mw_cpd_ID	mw_map	Blue_vs_Red_VIP	Blue_vs_Red_P-value	Blue_vs_Red_Fold_Change	Blue_vs_Red_Log2FC	Blue_vs_Red_Type	Blue_vs_White_VIP	Blue_vs_White_P-value	Blue_vs_White_Fold_Change	Blue_vs_White_Log2FC	Blue_vs_White_Type	Red_vs_White_VIP	Red_vs_White_P-value	Red_vs_White_Fold_Change	Red_vs_White_Log2FC	Red_vs_White_Type
MWStz386	Matairesinoside	Lignans and Coumarins	Lignans	C26H32O11	521.2	341.14	520.1945	[M+H]+	3	23202-85-9	-	124425.72149999971	254345.0415000004	278311.927000002	633700.1594999952	444590.5855000029	1072462.137999994	1201953.1409999998	649691.1555000026	786780.9875000034	840592.853000005	637041.814	626239.8035000003	-	-	-	1.25824	0.107765	3.27318	1.71069	up	0.568509	0.550354	0.815165	-0.294835	insig	1.31032	0.0485559	0.249044	-2.00553	down
Zbjn005343	Acacetin-7-O-(6''-O-glucoside)glucoside	Flavonoids	Flavones	C28H32O15	609.18	285.08	608.1741	[M+H]+	1	-	-	232674.3379999989	311937.170000002	99057.90699999963	1807423.523	897487.0914999939	2045779.204500006	662390.8695000007	737962.7569999994	851479.4784999997	510014.0505000014	784650.5659999973	1119514.439500002	-	CM00974	MetMap121	1.38482	0.055522	7.38064	2.88375	up	1.23855	0.137071	2.1097	1.07704	up	1.27788	0.0031046	0.285842	-1.80671	down
Lamp007163	4'-Demethyleucomin glucoside*	Flavonoids	Other Flavonoids	C22H22O10	447.13	285.07	446.1213	[M+H]+	1	-	-	6183414.673499973	5246718.807000028	2181188.162999989	28788260.19450001	16833415.62349985	49258494.55900029	14429824.46450001	19333705.99399999	16329364.65449999	17862369.53350005	19599777.29649991	17951090.22200002	-	-	-	1.35793	0.101216	6.97068	2.8013	up	1.00829	0.253986	1.89408	0.921501	insig	1.29496	0.00316819	0.271722	-1.8798	down
WapTKC105008	Prunetin 4'-O-glucoside*	Flavonoids	Isoflavones	C22H22O10	447.13	285.08	446.1213	[M+H]+	1	154-36-9	-	7827156.531499962	6904916.557000033	2717397.224499988	40279527.74150003	23338188.37399977	57729139.62850022	18473942.53550001	21885909.05199999	20030011.4855	22267525.04850005	21100390.78049991	20493552.63000001	-	-	-	1.37537	0.0698664	6.95419	2.79788	up	1.18959	0.176143	2.00939	1.00676	up	1.28402	0.00299359	0.288947	-1.79112	down
Hmlp005105	3,7-dihydroxy-4'-methoxyflavone	Flavonoids	Flavonols	C16H12O5	285.08	270.05	284.0685	[M+H]+	1	-	-	22912796.51049989	19513801.67550008	8487384.752999948	93278014.75300004	65819474.94999947	207540275.4080005	61402988.04350006	74959945.22200003	56897484.40300007	62167868.97300001	66867259.87399964	61408696.25199999	-	-	-	1.3483	0.134772	7.20112	2.84822	up	0.927605	0.313855	1.89712	0.923809	insig	1.30966	0.0028534	0.263448	-1.92441	down
Salp005641	3,12-dihydroxydodecanoic acid	Lipids	Sphingolipids	C12H24O4	233.18	95.09	232.1675	[M+H]+	3	-	-	691134.2584999969	355962.6755000019	551251.2444999983	8530156.270000005	5958742.313999954	3428277.1220000163	136497.8895000002	127252.314	167166.9245000002	1275629.7810000041	1267366.408999995	1271557.904000001	-	-	-	1.43834	0.0655101	11.2098	3.48669	up	1.56165	0.0583082	41.5792	5.37779	up	1.36272	0.0550707	3.70918	1.8911	up
Zmgp003492	8-Hydroxy-α-conidendrin	Lignans and Coumarins	Lignans	C20H20O7	373.12	105.03	372.1209	[M+H]+	3	-	-	62675.88499999987	71178.58649999995	47116.78800000005	44400.94600000005	50407.735	31035.34700000003	49308.09349999992	19524.64950000011	20512.330500000047	38895.23200000009	34856.01150000004	25262.707499999942	-	-	-	1.00821	0.115887	0.695381	-0.524124	insig	0.854149	0.356207	1.40852	0.494177	insig	1.09996	0.0703881	2.02553	1.0183	up
Hmlp005624	3',7-dihydroxy-4'-methoxyflavone*	Flavonoids	Flavones	C16H12O5	285.08	270.05	284.0685	[M+H]+	1	54867-60-6	-	14691845.744999899	16641957.93899999	4111241.8514999812	58540435.65100011	43198107.11549978	121963991.23300071	46763552.39099987	52970894.7300003	53183133.62649975	52934030.72799978	53511707.7049993	48244442.95849988	-	-	-	1.3027	0.117817	6.31125	2.65793	up	0.629421	0.431073	1.4629	0.548827	insig	1.26065	0.00275144	0.231792	-2.1091	down
Lmjp101401	Bismurrangatin	Lignans and Coumarins	Coumarins	C30H30O9	535.2	287.05	534.189	[M+H]+	3	-	-	346239.59999999736	472499.7294999999	83885.2744999995	2063368.720500001	1156057.499999992	4479594.8520000335	1361547.323999998	1718264.77200002	1879227.69799999	1505768.37799999	1836942.08899997	1488021.7569999918	-	-	-	1.28953	0.14805	8.52959	3.09248	up	0.518728	0.455072	1.55252	0.634614	insig	1.25568	0.00279225	0.182016	-2.45786	down
PDP001553	kaempferol 3-O-(2''-O-malonyl)glucoside*	Flavonoids	Flavonols	C24H22O14	535.11	287.06	534.101	[M+H]+	2	-	-	385224.2869999967	407440.9044999991	176844.0684999991	1903215.6185	1435939.631499991	5031736.085000043	1776050.658999997	1925974.510500021	2092418.48599999	1443570.003499991	1703957.251999974	1535485.4059999941	-	-	-	1.35748	0.159886	8.63415	3.11005	up	0.405093	0.526539	1.44464	0.530711	insig	1.37751	0.000215683	0.167317	-2.57934	down
PDP234870	3-oxo-3-{[(2r,3s,4s,5r,6s)-3,4,5-trihydroxy-6-[4-(5-hydroxy-7-methoxy-4-oxochromen-3-yl)phenoxy]oxan-2-yl]methoxy}propanoic acid	Flavonoids	Isoflavones	C25H24O13	533.13	285.09	532.1217	[M+H]+	3	-	-	20416913.63199988	22787479.73749997	6623547.860499968	90350176.99900012	62370753.91149966	190851759.41550133	78453988.33449985	85946719.88600063	93102046.90049948	72883560.15049963	75037675.29549894	72997913.04349974	-	-	-	1.32411	0.126501	6.89518	2.78559	up	0.385491	0.539206	1.33425	0.416027	insig	1.31246	0.000537713	0.193504	-2.36956	down
Rdp05111	Texasin-7-O-beta-D-glucoside-6''-O-malonate*	Flavonoids	Isoflavones	C25H24O13	533.13	285.08	532.1217	[M+H]+	3	-	-	16950254.27749989	22816470.52599997	5996078.988499967	84904486.53700016	62742440.47699971	181772859.7325012	70674660.86499982	82888891.9025006	95085225.66749942	73999957.73299965	67893535.6799991	66892525.69449978	-	-	-	1.33245	0.12005	7.19842	2.84768	up	0.400914	0.540061	1.32484	0.405818	insig	1.31072	0.00221061	0.184046	-2.44186	down
WapTKC043931	3,11,12-Trihydroxy-1(10)-Spirovetiven-2-one 3-O-β-D-Glucopyranoside	Terpenoids	Sesquiterpenoids	C21H34O9	431.23	251.16	430.2203	[M+H]+	2	1228542-10-6	-	55713.247999999854	160878.9429999999	191592.8224999997	1137822.3690000009	639685.462	652188.8305000006	151370.3194999995	227808.35350000078	183526.5990000003	276758.10950000037	370739.3399999999	297727.5034999991	-	-	-	1.3539	0.0472194	5.95244	2.57348	up	1.50745	0.0605184	4.31789	2.11032	up	0.676446	0.349178	0.725398	-0.463156	insig
MW0148086	Cys-Tyr-Thr	Amino acids and derivatives	Amino acids and derivatives	C16H23N3O6S1	386.13	211.09	385.1308	[M+H]+	3	-	-	1486748.576000016	2966759.5500000017	2055036.746999985	6816998.048000034	7537931.872000023	4867735.35	5353853.272999974	8987084.958999924	4364179.221499981	5678487.479500026	5454834.512500027	5776255.5115000075	-	-	-	1.3725	0.0174768	2.95345	1.5624	up	0.189153	0.921385	1.02767	0.0393754	insig	1.25041	0.0908119	0.347955	-1.52303	down
MWStz459	Rhamnocitrin	Flavonoids	Flavonols	C16H12O6	301.07	286.05	300.0634	[M+H]+	1	569-92-6	C17059	51271.36899999988	226881.65700000038	120487.6900000004	16863524.81350001	8159217.268500023	16576938.04299995	11378802.49900004	47008236.52850007	18617629.601	18557030.77599995	18491730.97	18201729.34699995	-	C17059	-	1.45854	0.0405593	104.354	6.70534	up	0.730386	0.392378	0.540223	-0.888373	insig	1.39671	0.143321	0.00517684	-7.59371	down
Lskp211402	siliendines A	Alkaloids	Alkaloids	C14H10N2O4	271.07	225.07	270.0641	[M+H]+	1	-	-	1959849.980000007	5504667.834999997	1683366.1714999918	6919375.505500024	1739915.7910000042	2011643.1305	19449914.19999994	11078448.04449994	13034161.84299997	8996347.653500013	9331263.228000022	9006847.239500014	-	-	-	0.176922	0.820623	1.16649	0.222177	insig	1.34727	0.0285287	0.244957	-2.0294	down	1.29506	0.0284194	0.209994	-2.25158	down
pmp001105	Kaempferol-3-O-neohesperidoside-7-O-glucoside*	Flavonoids	Flavonols	C33H40O20	757.22	287.06	756.2113	[M+H]+	2	-	-	321734.3025000002	173639.2815	243506.009	541201.9125000009	280694.857	179157.8334999998	939889.3349999988	1053788.411499999	648079.9055000019	314885.6629999994	702513.2969999993	505662.74899999966	-	CM00506	MetMap113,MetMap114	0.475935	0.513223	1.35483	0.438109	insig	1.29697	0.0284045	0.378935	-1.39998	down	1.34424	0.0241492	0.279692	-1.83809	down
WapTKC041677	9-Glucopyranosyloxysolanascone*	Terpenoids	Sesquiterpenoids	C21H32O7	397.22	235.17	396.2148	[M+H]+	1	125537-96-4	-	442031.2910000005	441251.315499999	481455.4990000021	4131548.07799999	6868274.944000019	5149447.324999975	685051.4635000003	699836.8124999976	478864.2604999972	1439468.5355	1557451.070000006	1340006.1545000079	-	-	-	1.47044	0.0252424	11.8332	3.56477	up	1.55101	0.0262055	8.66492	3.11519	up	1.08759	0.140655	0.732253	-0.449586	insig
WapTKC119796	Tinosinenoside H	Terpenoids	Sesquiterpenoids	C21H32O7	397.22	161.1	396.2148	[M+H]+	1	-	-	44751.29300000003	59984.86449999978	69951.24150000032	539954.862999999	836729.7885000013	730075.5149999969	67226.17649999994	112264.0709999998	114480.39449999962	171668.1740000001	268086.7990000009	276047.7395000019	-	-	-	1.4639	0.0171218	12.0602	3.59218	up	1.5363	0.017544	7.16657	2.84128	up	1.08418	0.106176	0.594234	-0.750897	insig
Qmjp081107	Chlospicate C	Terpenoids	Sesquiterpenoids	C15H20O3	249.15	185.13	248.1412	[M+H]+	2	-	-	394546.9970000011	331003.1149999982	377349.57350000186	1574063.933999995	1823893.133500011	2308325.394999984	669857.8705000009	431261.1834999986	584448.0105000002	730498.1060000006	766686.218500004	637390.4505000047	-	-	-	1.46287	0.0185282	5.17389	2.37125	up	1.51441	0.0172794	3.38538	1.75932	up	1.18232	0.0996456	0.65432	-0.611932	insig
Wcfp004099	2,5,7-trimethyl-6-(prop-1-en-1-yl)-1H-inden-1-ol	Terpenoids	Sesquiterpenoids	C15H18O	215.14	182.11	214.1358	[M+H]+	2	-	-	79372.13199999984	157514.1904999993	251022.31500000102	1383167.9664999992	887888.7165000017	2125361.512999992	241324.41850000012	251436.4629999997	273380.7464999995	483801.9685000001	537445.778000002	444059.49600000243	-	-	-	1.38425	0.065862	9.01074	3.17165	up	1.5017	0.0779983	5.73839	2.52065	up	0.906723	0.199116	0.636839	-0.651	insig
Lthp012016	Reynosin glucoside	Terpenoids	Sesquiterpenoids	C21H30O8	411.2	157.1	410.1941	[M+H]+	2	-	-	238922.4410000013	211588.94149999987	256572.5970000014	1118943.5375	1573565.2595000141	1818668.37999999	469609.55500000354	377635.4124999996	243688.14750000078	494472.8290000013	522097.0420000033	533227.5410000017	-	-	-	1.45651	0.0247593	6.37997	2.67355	up	1.49062	0.0224342	4.13515	2.04794	up	1.00733	0.18643	0.648146	-0.625609	insig
Smjp005413	acrocliniside G	Terpenoids	Terpene	C21H30O8	411.2	231.13	410.1941	[M+H]+	2	-	-	9502985.37450007	7786635.906499992	9295375.530000057	37659079.236	52171492.44900046	67829274.64849961	14453952.179500101	10645415.10699998	7918817.011500026	17142440.82400003	18363088.6345001	17617784.31950007	-	-	-	1.44548	0.0370817	5.93041	2.56813	up	1.50071	0.0361471	4.77494	2.25548	up	0.651777	0.376423	0.805162	-0.312648	insig
Lmcp003612	Sarcaglaboside A	Terpenoids	Sesquiterpenoids	C21H30O8	411.2	249.15	410.1941	[M+H]+	2	-	-	3258758.9790000217	2624079.264999996	2897196.729500018	12490618.35750001	17353787.01350015	21258213.27949988	5047272.628000031	3490710.7999999938	2808402.23950001	6112470.459500011	5874881.1600000365	5959921.981000017	-	-	-	1.45128	0.0302703	5.82032	2.5411	up	1.50372	0.0282447	4.50387	2.17116	up	0.763692	0.32495	0.773818	-0.369934	insig
WapTKC036739	Alatoside H	Terpenoids	Sesquiterpenoids	C21H32O8	413.22	233.15	412.2097	[M+H]+	2	1501939-72-5	-	193206.9000000009	123157.4419999998	182391.23950000128	709362.2640000002	942973.5100000084	1183691.994499993	324371.7540000021	227406.8669999992	183864.38800000033	318808.8795000004	315579.0320000019	297107.2115000008	-	-	-	1.43531	0.0270406	5.68621	2.50747	up	1.49371	0.0278079	3.85517	1.94679	up	0.934719	0.190086	0.677986	-0.560673	insig
pma0134	D-Threose	Others	Saccharides	C4H8O4	121.05	93.06	120.0423	[M+H]+	3	95-43-2	C06463	586921.4785000009	537360.9984999998	451451.1239999996	483277.1315	327900.0845000001	517173.79049999954	290736.2250000004	182340.0035000001	304072.5354999999	290791.29349999985	334023.5595000002	250822.30350000013	-	C06463	-	0.715154	0.3148	0.843005	-0.246387	insig	1.22863	0.0673634	1.70926	0.773374	insig	1.27759	0.00854719	2.02758	1.01976	up
Wbtp004798	8,11-dimethoxy-2h-[1,3]dioxolo[4,5-b]xanthen-10-one	Flavonoids	Other Flavonoids	C16H12O6	301.07	286.05	300.0634	[M+H]+	3	-	-	704268.8719999981	798101.1219999997	583136.3110000016	17611735.99799992	7159664.842999975	19469933.70049999	6554345.845999997	17989235.82950004	10149539.23999999	7737352.003499983	9365966.613	9656474.25199996	-	-	-	1.45556	0.0669267	21.2137	4.40693	up	0.404817	0.567392	1.27522	0.350745	insig	1.39749	0.0843813	0.060113	-4.05618	down
PDP001515	kaempferide-3-O-β-D-gentiobioside*	Flavonoids	Flavonols	C28H32O16	625.18	301.07	624.169	[M+H]+	2	-	-	1071005.962499998	1409161.2769999981	1555032.5380000002	17780362.67399994	8167765.613499981	17756092.457000002	7847121.696500005	21996741.83350005	10887341.7935	9255665.900499985	8882665.856499996	11240420.08349997	-	-	-	1.44636	0.0536128	10.8307	3.43706	up	0.191686	0.863025	1.07299	0.101638	insig	1.37339	0.104405	0.099069	-3.33542	down
Zmxp004480	Chrysoeriol-7-O-gentiobioside	Flavonoids	Flavones	C28H32O16	625.18	301.07	624.169	[M+H]+	1	-	-	978183.851499998	1227594.8214999991	1343708.871000001	17452791.36949993	7622073.155999981	21129012.587	6578960.804500002	16427135.98450005	9239571.001000002	10124288.08649998	9345497.807499994	9140011.954999972	-	CM00242	MetMap106	1.43802	0.0717484	13.0171	3.70233	up	0.592424	0.408517	1.43287	0.518909	insig	1.3829	0.0827618	0.110076	-3.18342	down
Rlp05128	4'-O-beta-D-galactopyranosyl djalonensone	Lignans and Coumarins	Coumarins	C21H22O10	435.13	273.08	434.1213	[M+H]+	2	-	-	4394521.084499989	3767699.1679999987	3502941.604000007	1574831.037999995	1199924.1374999979	1432806.5899999992	1279812.537999999	1002690.354500002	1882873.0389999968	1849659.438499997	1876899.6830000002	1796238.518499996	-	-	-	1.44923	0.00499606	0.360695	-1.47115	down	0.150722	0.963686	1.01013	0.0145377	insig	1.34151	0.00252195	2.80051	1.48569	up
Smnp004764	7-hydroxyaloin	Quinones	Anthraquinone	C21H22O10	435.12	255.06	434.1213	[M+H]+	2	82461-12-9	-	4138451.76549999	4045549.9565	3709161.8745000083	2080174.1284999931	1441370.2834999969	1700377.297999999	1566483.212999999	1230864.177500002	1845048.5744999992	2337602.569499997	2434530.2275	2202081.7944999933	-	-	-	1.42435	0.00101988	0.439069	-1.18748	down	0.564497	0.493798	1.12483	0.169711	insig	1.38505	0.000614145	2.56186	1.35719	up
PDP230714	2-(hydroxymethyl)-3-{[(2s,3r,4s,5s,6r)-3,4,5-trihydroxy-6-(hydroxymethyl)oxan-2-yl]oxy}pyran-4-one	Others	Others	C12H16O9	305.09	143.03	304.0794	[M+H]+	3	-	-	1180294.649999999	1941830.556000001	2172032.1735	17844695.559	7056448.354500006	13501104.65099999	18000717.26449997	3797874.214499999	8426688.439999998	8661738.379	8248711.377999999	8979159.373000003	-	-	-	1.41074	0.0707484	7.2537	2.85872	up	0.51712	0.631568	1.27053	0.345435	insig	1.22199	0.184667	0.175157	-2.51328	down
Qatp005686	Watsonol A	Terpenoids	Sesquiterpenoids	C15H22O2	235.17	159.12	234.162	[M+H]+	2	90548-06-4	-	46734.10600000053	178269.7035000005	175678.9620000003	1694344.392000006	1052174.667500002	3375432.5940000033	412503.51800000103	525295.3024999979	582759.6725000044	665690.0170000033	834546.6965000061	684160.8200000001	-	-	-	1.37363	0.10991	15.2788	3.93346	up	1.36901	0.156539	4.02612	2.00939	up	1.22114	0.00516774	0.26351	-1.92407	down
Zmyp100004	7,3',5'-Trihydroxy-4'-methoxyflavan 3'-glucoside	Flavonoids	Flavanols	C22H26O10	451.16	289.11	450.1526	[M+H]+	2	75871-96-4	C09478	72655.37050000003	42902.4855	161127.9030000011	868999.6955000014	1056775.165500002	1302194.011500001	194041.3044999989	149831.49500000052	196754.7760000009	444580.5350000025	384825.6375000005	345923.3370000007	-	C09478	-	1.40486	0.0111305	11.6666	3.54431	up	1.55207	0.0178663	5.97078	2.57792	up	1.01605	0.116567	0.511786	-0.966387	insig
PDP031058	Sporormielloside	Others	Xanthone	C21H22O11	451.12	289.07	450.1162	[M+H]+	3	-	-	92844.18000000008	59457.40500000003	142007.0770000011	865439.6765000026	803954.8060000014	743335.9564999997	157426.317999999	231429.52250000052	116565.47550000051	350755.7550000022	400070.7600000005	316921.5860000007	-	-	-	1.43954	0.000180828	8.19796	3.03526	up	1.52725	0.000201564	4.7737	2.25511	up	0.933278	0.171057	0.582304	-0.780157	insig
Lhfp110344	Furanoeremophilane-6,10-diol	Terpenoids	Sesquiterpenoids	C15H22O3	251.16	147.12	250.1569	[M+H]+	2	-	-	580785.3190000006	834466.3924999994	436728.9185000005	5798140.411999983	4157282.7640000163	2214989.492000005	705143.9639999955	730128.3339999977	894147.2515000014	1308197.17149999	1370636.1935000021	1397241.459499993	-	-	-	1.41317	0.0781507	6.57157	2.71624	up	1.48726	0.0863943	5.22465	2.38534	up	0.788202	0.310471	0.79504	-0.330901	insig
Lwmp121425	Procurcumadiol	Terpenoids	Sesquiterpenoids	C15H22O3	251.16	145.1	250.1569	[M+H]+	2	129673-90-1	-	1082890.272000001	1603133.857499999	806454.2015000009	10016619.12799997	6853545.769000025	4169801.610500009	1335737.881999992	1354474.051999997	1778103.5575000031	2496086.03199998	2632869.018500004	2427020.1559999883	-	-	-	1.41546	0.0716411	6.02437	2.59081	up	1.48993	0.0811467	4.7087	2.23533	up	0.778153	0.313694	0.78161	-0.35548	insig
WapTKC033731	8,12-Dihydroxy-1(10),11(13)-Eremophiladien-2-one*	Terpenoids	Sesquiterpenoids	C15H22O3	251.16	145.1	250.1569	[M+H]+	1	1883548-77-3	-	1098351.136000002	1769336.102499999	816951.7060000009	10667207.82249996	6946943.770500028	4084681.1220000084	1163730.690499993	1366177.522999995	1586707.529000002	2479882.8249999858	2426846.784000006	2353031.308999987	-	-	-	1.39655	0.0846079	5.889	2.55802	up	1.48758	0.0908481	5.27104	2.39809	up	0.449431	0.674759	0.895065	-0.159936	insig
Lwmp121424	Aerugidiol*	Terpenoids	Sesquiterpenoids	C15H22O3	251.16	145.1	250.1569	[M+H]+	1	-	-	859095.9695000022	1545764.963999999	735404.8710000006	9578518.184999967	6682593.183000027	3830665.514500009	1131409.773999993	1426767.064499994	1549533.1205000018	2112003.236999988	2182429.417000005	2315142.562499988	-	-	-	1.40781	0.0733085	6.39811	2.67765	up	1.4854	0.0840162	4.89124	2.2902	up	0.783758	0.336412	0.764481	-0.387448	insig
Lhhp102911	trans-abscisic alcohol	Terpenoids	Sesquiterpenoids	C15H22O3	251.16	159.12	250.1569	[M+H]+	2	113472-20-1	-	1038108.967500002	1453220.7389999991	852725.0220000015	11040901.05299996	6782838.583000034	3505529.7940000086	1242707.201999991	1597608.834499994	1675188.4740000018	2270639.4334999816	2814408.892500008	2370582.598499987	-	-	-	1.39298	0.109867	6.37827	2.67316	up	1.43353	0.123416	4.72356	2.23988	up	0.952414	0.158861	0.740572	-0.433289	insig
Lhhp102912	Dihydroparthenolide	Terpenoids	Sesquiterpenoids	C15H22O3	251.16	159.12	250.1569	[M+H]+	1	2513-76-0	-	992404.1085000021	1779120.638999999	811998.7315000014	10344440.61549996	7897480.623500032	4513443.457000012	1249479.232999992	1392704.205999994	1665803.8180000018	2643100.833999986	2562888.787000006	2394329.837499986	-	-	-	1.41296	0.0593922	6.35	2.66676	up	1.508	0.0672304	5.28213	2.40112	up	0.623071	0.512927	0.831832	-0.265635	insig
Lhnp111726	13-Nor-desacylcynaropicrin	Terpenoids	Sesquiterpenoids	C14H18O4	251.13	163.11	250.1205	[M+H]+	3	-	-	864723.7975000021	1497594.5659999992	738425.5110000011	9147744.980999963	6184980.721500026	3730175.176500009	975690.5464999935	1187288.093499996	1468057.987500002	2142713.055499989	2148982.356500005	2251377.351499987	-	-	-	1.41037	0.0737108	6.14785	2.62008	up	1.49191	0.0803392	5.24999	2.39231	up	0.536256	0.561954	0.853956	-0.227767	insig
Wcfp005065	Onitin	Terpenoids	Sesquiterpenoids	C15H20O3	249.15	203.15	248.1412	[M+H]+	2	53823-02-2	-	124679.52199999981	460921.67150000104	446751.82350000297	2815573.687499989	2254864.0654999968	3449121.2609999683	790772.1970000062	651932.3905000022	645851.4745000065	1053016.746500007	903810.4130000024	1169521.2065000029	-	-	-	1.37735	0.0123367	8.25256	3.04484	up	1.54208	0.0232014	4.07916	2.02827	up	1.00327	0.0680731	0.49429	-1.01657	down
MWSHY0136	Kaempferol 3-O-glucoside*	Flavonoids	Flavonols	C21H20O11	449.11	287.06	448.1006	[M+H]+	3	480-10-4	C12249	383792.2859999997	1357660.343999997	1165362.6549999958	2451808.696	3352355.3610000038	3571603.9189999937	1183077.193999999	811302.7519999981	902206.8614999956	1393644.693000003	1328903.5074999991	1343167.1315000008	ko00944,ko01110	C12249	MetMap113	1.24178	0.00940329	3.22544	1.6895	up	1.51712	0.0166533	3.23683	1.69458	up	0.205951	0.992229	1.00353	0.0050855	insig
Safp009165	Homobutein 4-glucoside	Flavonoids	Chalcones	C22H24O10	449.14	287.06	448.1369	[M+H]+	2	-	-	259944.25799999962	760248.2634999987	1161486.283499998	2185756.569499995	2214192.570000003	2508607.259999997	624379.6549999997	1062662.303499999	555502.1194999969	923060.044500002	1139223.855999998	800491.9869999983	-	-	-	1.21855	0.0160033	3.16662	1.66295	up	1.48237	0.00225269	3.08068	1.62325	up	0.222444	0.950842	0.972859	-0.0396976	insig
Lafp005024	7-Hydroxy-costol-malonyl glucoside	Terpenoids	Sesquiterpenoids	C24H36O10	485.24	219.17	484.2303	[M+H]+	1	-	-	785781.6590000035	786929.8214999966	731994.0719999939	365617.6560000017	399477.0425	326604.9860000017	603064.3885000012	670572.3299999963	697825.7044999951	629110.8369999977	613368.2340000022	624340.0314999982	-	-	-	1.46175	0.000149074	0.473683	-1.07801	down	1.52672	0.00156979	0.553751	-0.85269	insig	1.20805	0.0373365	1.16903	0.225316	insig
WapTKC030289	Macrocliniside H*	Terpenoids	Sesquiterpenoids	C21H30O9	427.2	247.13	426.189	[M+H]+	2	100187-64-2	-	57053.073999999826	79545.27100000018	116998.87949999991	817742.9109999998	328085.0439999999	955781.7984999986	221878.9420000009	256393.2299999991	90441.77300000016	232719.28750000038	249759.84349999923	248920.2030000008	-	-	-	1.38648	0.0825341	8.2872	3.05088	up	1.27506	0.106918	3.69537	1.88572	up	0.996421	0.163669	0.445913	-1.16516	insig
Lhmp122023	Scopoletin 7-O-(6''-Malonylglucoside)	Lignans and Coumarins	Coumarins	C19H20O12	441.1	193.05	440.0955	[M+H]+	2	-	-	44069.58999999988	44930.26450000005	105232.4294999999	108039.713	136143.241	285897.1704999994	91313.99400000027	114352.61399999949	72747.35350000017	117753.9105000001	153900.0279999997	107476.1065000002	-	-	-	1.11688	0.169935	2.7291	1.44843	up	1.02594	0.265491	1.90393	0.928979	insig	0.796052	0.313028	0.697638	-0.519449	insig
PD0221176	6-Hydroxylignan-6-O-(6''-O-malonyl)glucoside*	Flavonoids	Flavones	C24H22O15	551.11	303.05	550.0959	[M+H]+	3	-	-	17068.49599999993	62787.89700000022	63070.493000000126	519966.9999999982	405559.7629999997	675272.1270000008	390540.0349999988	946935.6640000036	680875.3715000015	271326.2645000001	446219.1939999996	396313.57099999854	-	-	-	1.39468	0.0215765	11.2001	3.48544	up	0.498507	0.494633	0.793122	-0.334385	insig	1.34287	0.0589306	0.0708137	-3.81983	down
MWSmce596	Thiocolchicoside	Others	Others	C27H33NO10S	564.19	402.15	563.1825	[M+H]+	2	602-41-5	-	189823.64650000012	471092.5915000017	1683925.7100000042	1829431.823999999	1565958.7480000032	2215517.354500006	1773111.3435	1653763.033500006	3185264.378000009	1922468.500999999	2214789.039500006	1769436.520499991	-	-	-	1.01451	0.127015	2.39287	1.25874	up	0.433225	0.578071	0.848577	-0.236883	insig	1.02351	0.102175	0.354627	-1.49563	down
Hayp001671	glucodichotomine B	Alkaloids	Alkaloids	C20H22N2O9	435.14	273.09	434.1325	[M+H]+	2	-	-	292989.1715000001	410414.7115000002	886054.0909999999	608038.6950000002	579473.5094999997	874899.7935000006	1016418.1684999991	1593507.041	1788409.7829999982	1027425.1079999959	1186075.4409999992	1163764.266499999	-	-	-	0.632425	0.496391	1.29756	0.375798	insig	1.37542	0.0625066	0.468907	-1.09262	down	1.18279	0.0362349	0.361377	-1.46842	down
Sajp005308	Pterosin D 3-O-Glucoside*	Terpenoids	Sesquiterpenoids	C21H30O8	411.2	249.15	410.1941	[M+H]+	2	84299-80-9	-	410024.2024999999	325183.185000002	527206.8935000012	3368010.192999987	2803927.7494999967	4273850.113	694596.4284999985	797325.1915000054	437777.3840000013	1252802.0165000008	1162491.183999999	1257238.216999995	-	-	-	1.45777	0.0175249	8.27445	3.04866	up	1.52268	0.0172652	5.41317	2.43647	up	0.949069	0.162572	0.654203	-0.61219	insig
Lcfp093641	3beta-Hydroxysolanasconebeta-sophoroside	Others	Ketone compounds	C27H42O12	559.27	235.17	558.2676	[M+H]+	1	-	-	208936.9565	284294.8035000007	645376.7895000018	3904708.865999985	8658744.810500003	9062522.868500004	989064.3769999968	929672.1120000066	683907.3040000014	2322546.223500003	1965704.428	1961551.9869999941	-	-	-	1.41265	0.0532067	18.9933	4.24742	up	1.51015	0.0614977	8.30923	3.05472	up	1.13201	0.0472803	0.437482	-1.19271	down
Lmsp003161	Kaempferol-3-O-sophoroside-7-O-rhamnoside*	Flavonoids	Flavonols	C33H40O20	757.22	287.06	756.2113	[M+H]+	2	-	-	876264.8325000005	488199.4150000004	797161.2089999997	1488999.8139999958	1110631.368999999	407600.4505000004	4441143.713499997	2624058.590000003	1883692.8150000009	1282144.093999999	1723222.1885000018	1431265.456	-	CM00505	MetMap113,MetMap114	0.398611	0.475498	1.39119	0.476319	insig	1.2128	0.105805	0.336045	-1.57327	down	1.30555	0.0933292	0.241552	-2.04959	down
mws0254	L-Histidine	Amino acids and derivatives	Amino acids and derivatives	C6H9N3O2	156.08	110.07	155.0695	[M+H]+	1	71-00-1	C00135	31039405.90050001	27304598.048	34150113.97750001	8713955.083000006	11508955.518	17819491.89600001	12635721.71049999	7570538.510999997	17536441.48800001	18235026.3185	17102776.01049999	16709831.81999999	ko00340,ko00410,ko00470,ko00970,ko01100,ko01110,ko01230,ko02010	C00135	-	1.36585	0.00710471	0.411295	-1.28175	down	0.038487	0.980995	1.00794	0.0114107	insig	1.26328	0.00885884	2.45065	1.29316	up
pmc0066	2'-Deoxyinosine 5'-phosphate	Nucleotides and derivatives	Nucleotides and derivatives	C10H13N4O7P	333.06	137.05	332.0522	[M+H]+	3	3393-18-8	C06196	5267125.286500005	4059379.761000002	5360248.197000005	7444591.129	4302904.2305	3881405.5829999982	1782462.573	1809475.95	1833977.6405	4343355.920000003	4477860.197499997	3648622.159	ko00230,ko01232	C06196	-	0.119544	0.813202	1.06415	0.0897008	insig	1.4707	0.0940528	2.88042	1.52628	up	1.41148	0.0178248	2.70678	1.43658	up
Zbbp006589	(-)-Medicocarpin	Flavonoids	Isoflavones	C22H24O9	433.15	271.09	432.142	[M+H]+	3	52766-70-8	C16223	1395374.0895	1561585.005000005	2161140.545000005	1422009.1500000018	1537864.709500008	1567816.843499997	4192188.554500004	1712129.191500001	3204545.424999997	2303573.456500007	2268528.768499992	2244317.901499984	ko00943,ko01110	C16223	-	0.583415	0.488103	0.884643	-0.176833	insig	1.2007	0.167829	0.497064	-1.0085	down	0.953968	0.199189	0.561881	-0.831663	insig
Zbqp003191	5-(carbamoyloxy)-2-oxopentyl L-leucinate	Amino acids and derivatives	Amino acids and derivatives	C12H22N2O5	275.16	86.1	274.1529	[M+H]+	3	-	-	56828.658000000185	34694.572000000015	39512.7740000001	49750.27949999997	53655.192000000236	99802.74650000004	227635.5039999993	159739.7474999999	208886.4289999993	197003.9775	114481.85600000019	134564.6164999997	-	-	-	0.886963	0.271235	1.55078	0.632995	insig	1.45114	0.00814641	0.340804	-1.55299	down	1.39293	0.0104499	0.219763	-2.18598	down
Zbkp010423	Zerumbone	Terpenoids	Ditepenoids	C15H22O	219.17	109.1	218.1671	[M+H]+	1	471-05-6	C20262	199665.9500000016	525297.9005000021	291085.4779999952	1749549.7034999768	1599449.066999983	996825.5119999859	264069.5834999975	915667.1639999972	1069577.537000005	874162.4794999906	830243.2070000045	750648.1504999966	-	C20262	-	1.37283	0.0265316	4.27718	2.09666	up	1.00985	0.107445	1.93207	0.950145	insig	0.807647	0.232347	0.451715	-1.14651	insig
Wagp004803	Abscisic acid D-glucopyranosyl ester*	Terpenoids	Sesquiterpenoids	C21H30O9	427.2	247.13	426.189	[M+H]+	2	-	-	78640.28349999983	144797.25350000028	154153.846	1213800.4490000021	416365.3914999989	1198233.068000001	281323.3485000009	278006.3595000006	164192.0610000004	295026.6645000007	366876.42650000047	314373.73999999923	-	-	-	1.37059	0.0888609	7.49063	2.90509	up	1.33583	0.113722	3.90921	1.96688	up	1.09471	0.0758	0.52188	-0.938211	insig
WapTKC122474	Dihydrozeatin riboside	Nucleotides and derivatives	Nucleotides and derivatives	C15H23N5O5	354.18	222.13	353.1699	[M+H]+	2	22663-55-4	C16447	1189321.877499999	2160521.5870000017	1594894.522499999	588826.9445000002	1253166.7675	549776.5294999995	366899.54999999993	820608.2664999993	456963.2300000009	822859.5420000033	937661.9930000028	761117.9344999994	ko00908,ko01110	C16447	-	1.15308	0.0815253	0.4837	-1.04782	down	0.712998	0.414042	1.45443	0.540455	insig	1.269	0.0411517	3.00689	1.58827	up
Latp003004	2-Methyl-5-acetonyl-7-hydroxychromone glucoside	Others	Chromone	C19H22O9	395.13	233.08	394.1258	[M+H]+	3	-	-	167210.5604999999	192866.84750000038	143584.3680000001	296957.7685000002	281401.8295000005	851547.5759999999	309155.6119999999	239703.6434999999	203285.40350000013	269006.0044999997	176403.3144999997	317608.47499999986	-	-	-	1.14215	0.240918	2.83902	1.50539	up	0.866346	0.351149	1.90111	0.926839	insig	1.14782	0.0997468	0.669634	-0.578555	insig
PDP035480	5,7-dihydroxy-2-(4-hydroxyphenyl)-8-methyl-3-[(3,4,5-trihydroxy-6-{[(3,4,5-trihydroxy-6-methyloxan-2-yl)oxy]methyl}oxan-2-yl)oxy]-4H-chromen-4-one	Flavonoids	Flavonols	C28H32O15	609.18	301.07	608.1741	[M+H]+	3	-	-	393377.9414999996	286492.3304999998	312731.79349999985	881792.5325000009	762930.4424999992	467679.7309999997	3805354.324000007	2733974.222500004	1767214.5905	1459154.489000002	1741468.233000003	1443663.551500004	-	-	-	1.29762	0.0852989	2.12815	1.0896	up	1.43707	0.066899	0.254306	-1.97536	down	1.39458	0.0532469	0.119496	-3.06496	down
Zmmp003747	Glu-Val-Leu	Amino acids and derivatives	Amino acids and derivatives	C16H29N3O6	360.21	231.17	359.2056	[M+H]+	3	-	-	208110.7700000004	172546.362	932527.2054999996	242220.5205	271041.1079999996	206405.2650000003	668499.6934999985	1598416.8195	803528.8799999987	704487.2269999969	783145.300499997	832102.0914999994	-	-	-	0.434859	0.50835	0.548032	-0.867668	insig	1.46346	0.113479	0.234385	-2.09305	down	0.950323	0.201116	0.427685	-1.22538	insig
pme3967	2-(Dimethylamino)guanosine*	Nucleotides and derivatives	Nucleotides and derivatives	C12H17N5O5	312.13	180.09	311.123	[M+H]+	3	2140-67-2	-	1257499.9085	854030.7609999989	1013391.956999999	2114149.659500006	1369703.546000001	895486.7415	476891.9969999995	594474.8259999992	718621.6684999987	952739.282000002	830461.8995000005	856509.6374999995	-	-	-	0.728249	0.361274	1.40142	0.486893	insig	1.33296	0.130543	2.44657	1.29076	up	1.23938	0.0418828	1.74578	0.80387	insig
Zmxp005470	Tricin-7-O-(6''-O-malonyl)glucoside*	Flavonoids	Flavones	C26H26O15	579.13	331.08	578.1272	[M+H]+	2	-	-	111013.6569999997	171500.0649999997	101771.9074999999	758020.6370000031	428594.30100000004	1111667.9170000108	787735.9265000012	1175450.308999998	677491.9364999953	574208.0404999978	692676.2259999986	681197.3499999975	-	-	-	1.39986	0.0819862	5.98066	2.58031	up	0.452825	0.671289	0.870338	-0.200352	insig	1.39438	0.0356771	0.145525	-2.78066	down
Zbnp004170	Eriodictyol-3'-O-glucoside*	Flavonoids	Flavanones	C21H22O11	451.12	289.07	450.1162	[M+H]+	3	-	-	1089695.165500001	1114722.4945000021	1031070.0329999999	1634049.746999996	1541919.496999997	1394263.1400000008	2417477.677999995	1617353.3505000032	2460382.0244999933	1403227.788500005	1431049.0195	1589688.366500001	-	-	-	1.43801	0.0153213	1.41253	0.498284	insig	1.1831	0.136799	0.703631	-0.507109	insig	1.32886	0.0570565	0.498134	-1.00539	down
PDP002897	8-C-Glucosyl-5-deoxykaempferol:8-beta-D-Glucopyranosyl-3,7-dihydroxy-2-(4-hydroxyphenyl)-4H-1-benzopyran-4-one	Flavonoids	Flavonols	C21H20O10	433.12	253.06	432.1056	[M+H]+	2	108351-24-2	-	2186578.239500005	12572919.717	6506860.007999995	9589997.293999987	5820242.348499975	11835464.30249999	35034028.00199994	21466201.02350007	30533141.59199993	18108845.73100001	19972038.47200004	16558166.99349999	-	-	-	0.551981	0.605041	1.28116	0.357456	insig	1.4495	0.0237237	0.313049	-1.67554	down	1.20198	0.0138771	0.244347	-2.033	down
mws0072	Apigenin-5-O-glucoside	Flavonoids	Flavones	C21H20O10	433.11	271.06	432.1056	[M+H]+	2	28757-27-9	-	1904520.161000004	10175317.302000001	6038836.403999995	9570335.977499986	5346595.40599998	10100696.86199999	28932496.75699995	19848508.81000005	25327733.32249995	15799682.14050001	17810100.27650003	15374355.08349999	-	-	-	0.630979	0.468724	1.38076	0.465468	insig	1.45705	0.0108381	0.33758	-1.5667	down	1.2146	0.0065083	0.244488	-2.03217	down
PDP002362	7,3',4'-Trihydroxyflavone 7-glucoside*	Flavonoids	Flavones	C21H20O10	433.11	271.06	432.1056	[M+H]+	2	-	-	1860372.368000004	9503343.064499997	5057540.096499997	9154973.980999988	4584194.709499982	9853627.709499994	29299321.05699994	17810207.86800005	23188795.44749995	16390080.08350001	16043887.06650003	14213368.112	-	-	-	0.651564	0.439637	1.43672	0.522782	insig	1.41037	0.0257425	0.33561	-1.57514	down	1.22862	0.0147561	0.233594	-2.09793	down
PD0705641	6-hydroxy-4a,5-dimethyl-3-[1-[3,4,5-trihydroxy-6-(hydroxymethyl)oxan-2-yl]oxypropan-2-ylidene]-5,6,7,8-tetrahydro-4H-naphthalen-2-one*	Terpenoids	Sesquiterpenoids	C21H32O8	413.22	251.16	412.2097	[M+H]+	1	-	-	788630.3600000016	2350674.847000001	2046589.9544999981	18497758.15049997	7442382.208999977	15096089.55	3262043.649999994	3897471.1040000133	2780333.816499996	4524687.676500002	4994191.076500012	4818367.967499997	-	-	-	1.37535	0.0644835	7.91305	2.98423	up	1.44422	0.0853189	4.12846	2.0456	up	1.0339	0.0595844	0.521728	-0.938631	insig
pme2244	3-(1H-Indol-3-yl)propanoate	Alkaloids	Plumerane	C11H11NO2	190.09	118.07	189.079	[M+H]+	3	830-96-6	C22236	707419.8604999995	753869.2015000023	1161214.674999998	269332.0649999999	497005.9060000001	451175.1649999992	561959.449999999	276121.63200000057	958900.743000002	696955.2330000021	599388.9890000006	586292.4279999975	-	C22236	-	1.28526	0.0642417	0.464256	-1.10701	down	0.546577	0.437646	0.677532	-0.561638	insig	0.741293	0.329484	1.45939	0.545369	insig
PDP247722	5-hydroxy-3-(4-methoxyphenyl)-7-(3,4,5-trihydroxy-6-methyloxan-2-yl)oxychromen-4-one	Flavonoids	Isoflavones	C22H22O9	431.13	285.08	430.1264	[M+H]+	3	-	-	43351.56600000015	39879.326000000096	24878.15900000013	414964.41550000047	248990.8525000027	713725.3125000009	84230.44550000013	102279.29600000099	96364.11899999992	149280.32399999961	207479.5369999996	149889.08500000052	-	-	-	1.43338	0.089323	12.7434	3.67168	up	1.44659	0.11508	4.8703	2.28401	up	1.34721	0.00172028	0.382181	-1.38767	down
Wasdp10471	4-Pentylbenzene-1,2-diol	Others	Others	C11H16O2	181.12	135.12	180.115	[M+H]+	1	2525-11-3	-	102636.42349999929	188310.1210000009	132458.4644999988	312785.70799999783	250286.24699999852	294707.81149999733	270854.850000001	303726.3494999998	348221.3455	306855.9055000008	289308.2810000006	276512.5710000004	-	-	-	1.33274	0.011857	2.02591	1.01857	up	0.548081	0.499232	0.929538	-0.105415	insig	1.29874	0.00804509	0.458825	-1.12398	down
MWStz661	Neocnidilide*	Others	Lactones	C12H18O2	195.14	79.05	194.1307	[M+H]+	2	4567-33-3	C17002	42476.16649999979	26153.0309999999	13984.352999999981	14215.901499999809	18383.57599999982	28157.850999999613	37365.00550000002	37056.35299999933	59373.44400000056	32954.61650000022	35056.01949999985	25170.80300000021	-	C17002	-	0.461086	0.488589	0.73544	-0.44332	insig	1.34522	0.0603622	0.454108	-1.13889	down	0.8864	0.199235	0.617465	-0.695572	insig
Qmyp101218	Glutinosone	Terpenoids	Sesquiterpenoids	C14H20O2	221.15	161.13	220.1463	[M+H]+	1	55051-94-0	C09673	213518.60100000052	363748.56249999773	279118.1865000001	1087843.063499998	1191980.556499999	650367.2875000065	197744.85399999892	190401.19899999982	212833.7429999995	304569.9344999994	308698.27499999764	341181.169	-	C09673	-	1.38978	0.045361	3.42158	1.77466	up	1.53612	0.042569	4.87569	2.28561	up	1.03289	0.186907	1.42498	0.510944	insig
Lmfp009701	Glycerol 9,11,13-octadecatrienoyl ester*	Lipids	Glycerol ester	C21H36O4	353.27	261.22	352.2614	[M+H]+	1	-	-	102282.7220000003	117000.5859999997	70778.57450000057	539040.1750000027	251929.3955000015	310145.03800000396	232586.15200000032	87702.07300000067	287617.75099999877	1669199.112499975	1342940.4459999942	1196336.9400000179	-	-	-	1.39262	0.0875962	3.79614	1.92453	up	0.964925	0.205181	1.81132	0.857045	insig	0.914398	0.213397	0.477149	-1.06749	insig
Hayp003458	Dichotomine G	Alkaloids	Alkaloids	C20H19N3O6	398.13	237.07	397.1274	[M+H]+	1	-	-	172832.85500000019	299108.1550000015	247193.7055000002	426948.477	265055.09550000017	442868.7230000015	739868.3019999955	660968.0009999977	816953.5839999977	835676.4924999988	807498.177499998	760601.1164999981	-	-	-	1.05351	0.121517	1.57811	0.658196	insig	1.40847	0.00866366	0.511713	-0.966593	insig	1.37401	0.00119862	0.324257	-1.62479	down
MWSHY0196	Genkwanin*	Flavonoids	Flavones	C16H12O5	285.08	242.06	284.0685	[M+H]+	1	437-64-9	C10046	35773.88150000011	130760.3869999995	38867.184499999836	3206520.490999985	1048652.266000001	3682376.0579999867	1940441.7735	2830011.3664999986	2901571.17500001	2294872.803999992	2403261.828999994	2402625.051000001	-	C10046	MetMap104,MetMap110	1.42723	0.0860336	38.6441	5.27218	up	0.173212	0.926143	1.03461	0.0490863	insig	1.39818	0.0143606	0.0267728	-5.22309	down
mws0051	Acacetin*	Flavonoids	Flavones	C16H12O5	285.08	242.05	284.0685	[M+H]+	1	480-44-4	C01470	225360.0039999997	1017537.792999996	204570.69799999878	21308285.962499898	7457101.472000004	25681014.34399993	13087179.04199998	19827088.13749999	20383995.54800005	17065487.51299995	17143780.58049995	16780652.82800002	ko00944	C01470	MetMap121	1.41638	0.0842406	37.6149	5.23323	up	0.181719	0.953342	1.02154	0.0307482	insig	1.38354	0.016902	0.0271579	-5.20248	down
PDP027879	6-ethyl-3-(2-methylpropyl)pyran-2-one	Lignans and Coumarins	Coumarins	C11H16O2	181.12	55.05	180.115	[M+H]+	2	-	-	196171.5139999984	205264.95100000122	222040.4004999994	450550.8979999965	341421.9774999976	392080.18399999774	433706.9780000028	435789.35099999857	559203.5765000017	443654.53500000073	425461.2935000005	419995.3105000012	-	-	-	1.43762	0.0223094	1.89911	0.925326	insig	0.987821	0.197676	0.828763	-0.270969	insig	1.39794	0.020249	0.436395	-1.19629	down
pmb0964	Isopentenyladenine-7-N-glucoside	Nucleotides and derivatives	Nucleotides and derivatives	C16H23N5O5	366.18	204.12	365.1699	[M+H]+	3	-	-	237013.13850000012	432434.03	457192.50250000047	888505.2979999997	509585.2240000001	1010800.214	577167.6659999996	521928.57850000047	692343.9539999999	545268.9879999999	696809.4629999995	613670.1609999996	-	-	-	1.16886	0.0877888	2.13812	1.09634	up	0.778865	0.304542	1.34467	0.427249	insig	1.06092	0.0672979	0.628902	-0.669094	insig
MW0145872	Asn-Pro-Gln	Amino acids and derivatives	Amino acids and derivatives	C14H23N5O6	358.18	175.12	357.1648	[M+H]+	3	-	-	3769492.906500002	6802486.004500003	3769854.495500003	5642932.456999999	4982627.991	6925094.349499998	20099677.58349999	9468890.973000003	10601872.15199999	8707596.105499996	8881663.386999995	8352646.813999997	-	-	-	0.716857	0.421675	1.22374	0.291295	insig	1.32116	0.151281	0.436905	-1.19461	down	1.23184	0.115179	0.357025	-1.4859	down
Wbsp013361	serratenediol	Terpenoids	Triterpene	C30H50O2	443.39	425.38	442.3811	[M+H]+	3	2239-24-9	-	145436.37800000008	119644.93099999949	71123.56849999883	182053.0499999997	123668.7324999999	176670.9064999999	261181.3840000009	263228.5970000023	172219.2889999993	249958.1635000002	247643.0874999954	221090.20949999808	-	-	-	0.949629	0.166067	1.43482	0.520867	insig	1.10142	0.126945	0.692467	-0.530183	insig	1.18927	0.0361309	0.482617	-1.05105	down
Wbsp000037	1-[3-(4-methyl-6-oxocyclohex-1-en-1-yl)propyl]pyrrolidin-2-one	Others	Ketone compounds	C14H21NO2	236.16	58.02	235.1572	[M+H]+	3	-	-	39990.90250000001	99228.33250000008	91917.80250000008	515207.782	209694.6465	168013.4879999999	446635.8129999998	292182.4885	233355.43899999998	246106.7519999999	245062.54199999987	179874.1539999999	-	-	-	1.24033	0.178268	3.86315	1.94978	up	0.317718	0.847217	0.918474	-0.12269	insig	1.29606	0.0507564	0.237753	-2.07247	down
MWSHY0187	Oroxylin A*	Flavonoids	Flavones	C16H12O5	285.08	168.01	284.0685	[M+H]+	2	480-11-5	C22603	130736.62199999971	639240.0674999985	93797.70399999958	11196906.61349995	3836385.452500004	12531386.73949996	6362114.998999986	9674907.066500004	10036288.45550002	7817278.494999989	8497385.539499983	8576355.353000015	-	C22603	MetMap110	1.40216	0.0805747	31.9119	4.99602	up	0.104873	0.87772	1.0572	0.080247	insig	1.36669	0.0170522	0.0331287	-4.91578	down
Wacyp09666	6-Hydroxy-3,9-Undecadienoic acid Methyl Ester	Lipids	Free fatty acids	C12H20O3	213.15	111.04	212.1412	[M+H]+	1	-	-	762286.3904999916	813590.594500005	801842.8169999961	1681038.029999989	1340088.3109999942	1598416.856499991	1590555.1975000082	1627197.446999997	2184306.663500003	1734051.115000005	1703090.748500007	1657237.594500002	-	-	-	1.45743	0.0166153	1.94285	0.958171	insig	0.824986	0.315674	0.855145	-0.225759	insig	1.38811	0.0337189	0.440151	-1.18393	down
PDP135193	2',3',4'-Trihydroxychalcone*	Flavonoids	Chalcones	C15H12O4	257.08	153.02	256.0736	[M+H]+	1	-	-	51624.53800000003	115898.5475000001	32226.92750000008	450989.226	373510.2140000009	8781886.36099998	952817.7790000028	381141.8405000009	713195.1295	1113141.613999995	1110648.8830000008	1030829.133000001	-	-	-	1.19305	0.377842	48.092	5.58773	up	0.394061	0.461872	4.69255	2.23037	insig	1.34276	0.0623163	0.0975745	-3.35735	down
mws0043	Nobiletin*	Flavonoids	Flavones	C21H22O8	403.14	373.1	402.1315	[M+H]+	3	478-01-3	C10112	44111.125500000235	42483.057500000265	39962.69450000028	74070.2629999999	85909.64699999991	122922.4455000001	40419.075000000026	32237.98150000002	38953.26599999965	63695.81100000026	60718.958	79819.64449999997	-	C10112	-	1.37278	0.070337	2.23538	1.16052	up	1.47341	0.0566739	2.53473	1.34183	up	0.924368	0.176491	1.13392	0.181315	insig
pmp001251	LysoPC 18:2(2n isomer)	Lipids	LPC	C26H50NO7P	520.34	184.07	519.3325	[M+H]+	1	-	-	3689274.9030000065	562964.5035000003	186107.0345000021	417984.2590000032	980122.9784999985	421763.8020000035	1250914.634499995	2310609.958500006	919886.9784999944	355436.83599999757	387805.9530000018	477981.1124999979	-	-	-	0.199494	0.51551	0.410034	-1.28619	insig	1.19263	0.156662	0.406093	-1.30012	down	0.47901	0.991229	0.99039	-0.0139309	insig
Zmdp000976	S-(2-Carboxypropyl)cysteine	Amino acids and derivatives	Amino acids and derivatives	C7H13NO4S	208.06	119.02	207.0565	[M+H]+	3	6852-42-2	-	338881.70550000033	327794.62100000004	383726.06149999937	552663.8224999995	499702.27450000006	762982.6144999993	331183.9020000005	223899.1560000002	347551.0215000004	406501.62700000004	319878.7550000001	324206.2669999998	-	-	-	1.30832	0.0807659	1.72824	0.789305	insig	1.38096	0.0448278	2.01117	1.00803	up	0.708118	0.336033	1.16371	0.218729	insig
zjgp122317	4-O-(2''-O-acetyl-6''-P-coumaroyl-β-D-glucopyranosyl)-P-coumaric acid	Others	Others	C26H26O11	515.15	177.05	514.1475	[M+H]+	2	-	-	614452.1769999984	1304369.638500006	1534258.618999997	1492794.4030000032	1739725.533000004	4683978.570499991	4451552.062000008	6748427.954500003	6844002.312499993	3854218.183499997	4324890.182999995	4423728.197499985	-	-	-	0.927857	0.281283	2.29259	1.19698	insig	1.23836	0.0630797	0.438733	-1.18858	down	1.34231	0.0162724	0.19137	-2.38556	down
Lcyp000113	Dichotomide III	Amino acids and derivatives	Amino acids and derivatives	C18H15N3O4	338.11	209.07	337.1063	[M+H]+	1	1258956-38-5	-	165621.7570000002	587484.8485000021	264099.36099999986	2152884.249000012	1391747.245500002	3267837.468499998	2583840.105000006	3079424.499500005	2307058.1295	2114838.3219999997	2267244.953000001	2434411.3820000133	-	-	-	1.36035	0.0643079	6.69724	2.74357	up	0.609085	0.564821	0.854729	-0.22646	insig	1.35632	0.00241695	0.127624	-2.97003	down
PDP193819	methyl 9-hydroxy-1-(5-hydroxy-6-methylheptan-2-yl)-4-methylspiro[4.5]dec-7-ene-8-carboxylate	Terpenoids	Sesquiterpenoids	C21H36O4	353.27	261.22	352.2614	[M+H]+	2	-	-	169909.77350000132	176026.7949999989	86790.44399999954	182978.2955000014	225029.125999998	349437.3429999982	402783.49549999717	321852.5574999999	271792.0234999994	441145.7185000021	450870.6334999943	421343.0379999985	-	-	-	1.03021	0.151532	1.7504	0.807684	insig	0.895047	0.27833	0.76016	-0.395625	insig	1.23968	0.0196414	0.434278	-1.20331	down
WapTKC167236	4-[3-(4,8-Dimethyl-3,7-Nonadienyl)-3-Methyloxiranyl]-2-Butanone	Terpenoids	Ditepenoids	C18H30O2	279.23	81.07	278.2246	[M+H]+	1	115028-53-0	-	144504.2790000003	205633.0759999986	63342.862499999464	2406943.954500005	213104.3314999995	528420.7940000085	184922.05650000193	39790.38049999991	91733.99449999881	613626.509999999	554091.7565000063	581802.3919999965	-	-	-	1.1121	0.31442	7.61456	2.92876	up	1.2162	0.301808	9.94945	3.31462	up	0.401586	0.613704	1.30664	0.385857	insig
pmb0865	LysoPC 18:3(2n isomer)	Lipids	LPC	C26H48NO7P	518.32	184.07	517.3168	[M+H]+	1	-	-	30617241.76650013	5548733.1030000085	2403295.53700001	4675939.676999999	8283021.739499982	4672864.797500007	9585632.103999974	20134241.52699998	7078474.841000007	4344129.269500019	4060615.0395	4279121.126500005	-	-	-	0.241106	0.517033	0.457147	-1.12927	insig	1.06914	0.247074	0.479147	-1.06146	down	0.347294	0.955963	1.04813	0.0678108	insig
PDP008486	Dehydrocarissone	Others	Others	C14H20O2	221.15	119.08	220.1463	[M+H]+	1	64057-46-1	-	265747.5400000007	415968.4069999979	184897.09199999878	1245690.938499998	1274285.0300000021	837044.4190000069	256400.7264999994	224553.0039999995	338896.3689999997	340337.0464999997	372979.9939999978	290113.6699999989	-	-	-	1.4013	0.0146087	3.87372	1.95372	up	1.5305	0.0217875	4.09468	2.03375	up	0.0250244	0.850412	1.05704	0.0800278	insig
Lcyp000117	Dichotomide IX	Amino acids and derivatives	Amino acids and derivatives	C14H11N3O3	270.09	225.07	269.08	[M+H]+	3	1258956-44-3	-	33665.304	21362.75149999997	34407.83600000009	79761.34049999973	66686.0025000001	114591.7480000002	78759.20299999986	50751.947499999886	47430.44600000002	46837.97949999964	65196.726000000286	52655.704500000145	-	-	-	1.35964	0.0475731	2.91873	1.54534	up	1.02202	0.191204	1.47528	0.560993	insig	1.19304	0.0825849	0.505454	-0.984347	insig
Wasdp09316	Isopetasol	Terpenoids	Sesquiterpenoids	C15H22O2	235.17	93.07	234.162	[M+H]+	2	469-67-0	-	41963.43999999987	49855.35900000048	38199.602499999986	217916.2819999997	188177.4064999994	142040.67049999948	49570.16450000022	103539.24450000061	96852.55400000006	87651.59250000046	75025.19200000011	89370.20749999984	-	-	-	1.46585	0.0220209	4.21582	2.07581	up	1.32326	0.0260264	2.19287	1.13282	up	1.11253	0.137837	0.520153	-0.942993	insig
pmb0864	LysoPE 14:0	Lipids	LPE	C19H40NO7P	426.26	285.24	425.2542	[M+H]+	3	-	-	99976.74299999962	120729.98999999971	124530.70649999939	166805.86699999962	179683.69250000012	107102.77149999961	74762.42100000005	66461.9379999998	49526.282500000234	93494.87499999996	68798.65350000006	90254.418	-	-	-	0.882024	0.242831	1.31386	0.393807	insig	1.43414	0.0478336	2.37793	1.24971	up	1.29951	0.00843747	1.80989	0.855901	insig
PDP003435	Dihydrowogonin	Flavonoids	Flavanones	C16H14O5	287.09	183.03	286.0841	[M+H]+	1	4431-41-8	-	401261.98299999844	1070359.656999995	171355.8734999989	4657150.010999977	2673110.901000001	32916228.61249987	6259048.701499994	4321895.203499999	8976817.513000032	5835978.113499985	5831706.334999981	5820937.0480000125	-	-	-	1.25155	0.318336	24.4961	4.61448	up	0.148766	0.55436	2.05783	1.04112	insig	1.32622	0.0428606	0.0840064	-3.57336	down
Zmsp001773	9-Arabinosyladenine*	Nucleotides and derivatives	Nucleotides and derivatives	C10H13N5O4	268.11	136.07	267.0968	[M+H]+	1	-	-	4948675.941500006	2408083.5609999993	3010445.1205	6936540.728000003	3714534.5139999986	2459517.711500001	746789.6625000002	477079.9335000002	666373.6264999999	1858160.940500002	1909024.607999999	2004376.166000001	-	-	-	0.402383	0.59164	1.26462	0.338706	insig	1.49359	0.10654	6.93593	2.79409	up	1.37177	0.0648381	5.48459	2.45538	up
pme0230	Adenosine*	Nucleotides and derivatives	Nucleotides and derivatives	C10H13N5O4	268.1	136.06	267.0968	[M+H]+	1	58-61-7	C00212	4451805.526500006	2458182.8079999993	2795740.092999998	6947736.680500003	3815198.720999999	2276451.419500001	824017.4925000003	471277.1125000001	716887.5554999993	1785098.365500001	1830766.477999999	1991971.198000001	ko00230,ko01100,ko01232,ko02010	C00212	-	0.471094	0.5181	1.34347	0.425968	insig	1.46999	0.115158	6.48022	2.69604	up	1.36578	0.0495767	4.82348	2.27008	up
Lmhp009034	LysoPE 16:1*	Lipids	LPE	C21H42NO7P	452.28	311.26	451.2699	[M+H]+	1	-	-	172054.5380000006	150885.11249999912	115179.9170000004	247783.4500000025	364760.2070000009	275947.7874999989	264901.7449999996	163438.6585000018	159424.3175000001	202857.7619999995	203172.5775000019	131000.94599999949	-	-	-	1.34847	0.0339023	2.02797	1.02003	up	1.15409	0.111976	1.51164	0.596119	insig	0.816916	0.287128	0.7454	-0.423914	insig
pmb0889	Punicic acid	Lipids	Free fatty acids	C18H30O2	279.23	95.09	278.2246	[M+H]+	3	544-72-9	C08364	552336.1894999995	628792.3955000041	468529.8855000057	1485950.862000006	911030.2979999824	1114556.766499992	782548.6719999949	513870.9269999979	637960.4000000025	816702.2265000008	782651.9999999972	772529.3119999939	-	C08364	-	1.3785	0.0574604	2.12865	1.08994	up	1.33737	0.0709505	1.81533	0.860232	insig	0.664336	0.365177	0.85281	-0.229704	insig
zjbp111642	Neopetasane	Terpenoids	Sesquiterpenoids	C15H22O	219.17	149.1	218.1671	[M+H]+	2	151282-84-7	-	114429.7505000011	326959.3770000001	141352.9549999972	952269.596999986	1002867.504499986	637942.738999993	198313.3209999979	474540.9909999962	653685.551500004	526970.7589999953	457290.886500004	465626.02349999896	-	-	-	1.37109	0.0124199	4.44979	2.15374	up	1.11323	0.0745856	1.95477	0.966999	insig	0.935429	0.194602	0.439295	-1.18674	insig
MWS20179	anthraquinone-2-aldehyde	Quinones	Anthraquinone	C15H8O3	237.05	209.06	236.0473	[M+H]+	2	6363-86-6	-	1059748.2390000059	3699870.095000017	1890033.2035000082	7514086.170500037	3596344.475000009	7391151.442000044	14350805.23249996	8752732.739000022	8028441.385500029	6835759.813500014	6967269.6784999985	6281629.494999993	-	-	-	1.17712	0.0712251	2.78234	1.4763	up	1.05054	0.163241	0.594295	-0.750749	insig	1.28829	0.0409234	0.213596	-2.22705	down
Rfn01821	1-aminobenzocyclobutene	Alkaloids	Alkaloids	C8H9N	120.08	103.05	119.0735	[M+H]+	1	61599-85-7	-	1556332.3845	1800546.246499999	1311819.7035000029	628610.9229999996	804210.6469999992	757662.6165	641925.1820000003	513642.7155	1177707.625000001	951937.0400000005	968280.2920000015	965935.101	-	-	-	1.41733	0.0180856	0.469185	-1.09177	down	0.0155152	0.839567	0.938802	-0.0911069	insig	1.16438	0.0406674	2.00092	1.00066	up
pmp001006	1,3,7-Trimethoxyxanthone	Flavonoids	Other Flavonoids	C16H14O5	287.09	272.07	286.0841	[M+H]+	2	3722-54-1	-	214656.1324999993	763154.886499997	138065.53449999948	15942787.80849992	5571169.096000001	19402630.72299993	9467575.430999987	14454562.13399999	15097961.28700005	12581796.52949996	12609459.98849997	12674742.23000001	-	-	-	1.41666	0.085364	36.6677	5.19644	up	0.131435	0.898521	1.0486	0.0684684	insig	1.38298	0.0182654	0.0285975	-5.12797	down
Wcjp001256	9-Alpha-Ribofuranosyladenine*	Nucleotides and derivatives	Nucleotides and derivatives	C10H13N5O4	268.1	136.06	267.0968	[M+H]+	1	-	-	4582643.4940000065	2402463.810499999	2760695.710999999	6804921.0755	3487622.3045000015	2391136.260999999	741797.4105000001	438379.1429999999	642435.2304999997	1823030.976500001	1932228.261	1934109.143500001	-	-	-	0.44497	0.558045	1.30145	0.38012	insig	1.48726	0.111509	6.95907	2.79889	up	1.37053	0.0572313	5.34716	2.41877	up
WaQzp09970	Estrane-3,17-diol	Steroids	Steroid	C18H30O2	279.23	67.05	278.2246	[M+H]+	2	517-01-1	-	544719.4314999995	687950.2060000041	360843.4435000029	1512186.731499997	942747.9364999892	1121834.8059999992	697547.4334999966	535809.1310000014	723608.0485000047	860812.0744999992	770241.8744999991	832939.2669999971	-	-	-	1.31931	0.038593	2.24458	1.16645	up	1.3768	0.0716788	1.82771	0.870039	insig	0.702788	0.34901	0.814278	-0.296407	insig
Zmhp006502	Kaempferide-3-O-(6''-malonyl)glucoside	Flavonoids	Flavonols	C25H24O14	549.12	301.07	548.1166	[M+H]+	1	-	-	113421.6265000001	178946.20099999988	111240.04249999991	749730.7954999969	214128.0054999993	1025332.589000002	1574143.51	4143121.3395	1307290.578000007	1243985.801500001	1278221.604	1286723.821999999	-	CM00479	MetMap114	1.22491	0.155554	4.92852	2.30116	up	1.17783	0.198911	0.283177	-1.82022	down	1.37773	0.134633	0.0574567	-4.12138	down
MWSmce591	Curcumenol	Terpenoids	Sesquiterpenoids	C15H22O2	235.17	105.07	234.162	[M+H]+	1	19431-84-6	C16942	53218.29299999994	71226.90700000036	31903.099999999933	277495.9669999997	148665.44200000018	70067.60650000013	62699.16550000013	112993.9980000002	101340.96550000038	62238.18849999985	77308.76249999981	54534.71199999986	-	C16942	-	1.15563	0.19847	3.17387	1.66624	up	0.756191	0.350238	1.79122	0.840942	insig	1.02111	0.106897	0.564365	-0.8253	insig
Rlp05797	5,8-Dihydroxyflavanone*	Flavonoids	Flavanones	C15H12O4	257.08	153.02	256.0736	[M+H]+	1	-	-	48388.311999999736	118368.4470000001	25618.133999999907	442212.2534999996	361744.22100000037	8811101.465999978	916764.3165000044	389266.7435000009	697706.6330000006	1071642.665499996	1115470.382999999	1048994.728500003	-	-	-	1.19178	0.378987	49.9808	5.6433	up	0.389892	0.46103	4.79856	2.2626	insig	1.3306	0.0544194	0.096008	-3.3807	down
Zjyp102937	Oxyphyllone C	Terpenoids	Sesquiterpenoids	C14H20O2	221.15	119.09	220.1463	[M+H]+	2	-	-	320091.9785000008	387626.7539999971	204929.6459999998	1075347.692499997	1156274.997	824791.841000007	191309.9785000001	212679.563	268518.0764999999	391119.53649999923	285978.2569999979	414044.5889999999	-	-	-	1.41785	0.00758476	3.34895	1.74371	up	1.55095	0.0120624	4.5448	2.18422	up	0.775272	0.270613	1.35708	0.440509	insig
Lmhp011388	2-α-Linolenoyl-glycerol*	Lipids	Glycerol ester	C21H36O4	353.27	261.22	352.2614	[M+H]+	1	55268-58-1	-	81003.72300000003	142663.799499999	61617.24850000077	602327.2230000049	272703.6440000011	294868.0170000057	268360.3220000016	94002.46049999967	301599.731999998	1497301.1344999732	1315478.734499993	1252658.927500021	-	-	-	1.35331	0.102517	4.10081	2.03591	up	0.905039	0.260529	1.762	0.81721	insig	0.960349	0.179567	0.42967	-1.2187	insig
Lcfp036464	Indoline	Alkaloids	Plumerane	C8H9N	120.08	103.05	119.0735	[M+H]+	2	496-15-1	-	1694401.3075	1700490.513499998	1316674.4010000029	600254.9054999993	748668.3469999994	780812.6144999998	579274.4790000003	535399.0100000004	1118309.666	926474.7350000005	877960.2550000009	1022561.355	-	-	-	1.42607	0.0109238	0.452023	-1.14553	down	0.00576614	0.874294	0.953763	-0.0682979	insig	1.21098	0.0271751	2.10999	1.07723	up
Sadp021742	PC(14:0/20:3(5Z,8Z,11Z))	Lipids	LPC	C42H78NO8P	756.56	184.07	755.5465	[M+H]+	2	-	-	106569.1374999996	129296.70100000019	136777.9365000007	310498.43599999923	302932.71449999826	292150.7625000024	205943.9445000002	161336.6394999997	128204.16300000029	87301.71750000001	229195.94799999899	185771.61350000012	-	-	-	1.46301	0.000293189	2.43015	1.28105	up	1.44379	0.0213425	1.82767	0.870004	insig	0.938116	0.202879	0.752079	-0.411043	insig
PDP042661	5,7-dihydroxy-6-methoxy-3-phenylchromen-4-one*	Flavonoids	Isoflavones	C16H12O5	285.08	168.0	284.0685	[M+H]+	2	-	-	135923.49899999972	580578.7684999981	108481.7969999993	10917294.79599995	3815544.953000005	13077936.57149996	6736356.463999985	10209223.84600001	10567126.61900003	7948291.957499987	8744463.417499982	8761394.238000015	-	-	-	1.41193	0.0842006	33.7107	5.07513	up	0.199783	0.976263	1.01083	0.0155459	insig	1.38007	0.0171146	0.0299856	-5.05959	down
PDP144792	Bicyclo[4.2.0]octa-1,3,5-trien-7-amine, (R)-	Alkaloids	Alkaloids	C8H9N	120.08	77.04	119.0735	[M+H]+	2	-	-	154654.3215	208114.7864999998	109095.4165000002	62562.19299999995	71125.5539999999	85842.69749999997	56439.824500000046	58855.80550000009	126459.5634999999	109984.977	100524.0625	93425.30950000008	-	-	-	1.28688	0.0916912	0.46524	-1.10395	down	0.0999368	0.782271	0.908069	-0.139126	insig	1.05122	0.107966	1.95183	0.964826	insig
Zmjp000624	Pyridoxal	Others	Vitamin	C8H9NO3	168.06	150.05	167.0582	[M+H]+	3	66-72-8	C00250	235379.1995	142598.0375000001	138409.1260000002	325384.9390000002	289722.3250000001	310044.6195000003	318586.2780000002	410648.814	351856.0999999999	343332.93299999996	320225.2900000001	307970.844	ko00750,ko01100,ko01240	C00250	-	1.29796	0.0392687	1.79159	0.841239	insig	1.08112	0.184054	0.855757	-0.224726	insig	1.28512	0.0112121	0.477653	-1.06597	down
WapTKC032386	Davidianone C	Terpenoids	Sesquiterpenoids	C17H16O5	301.11	269.08	300.0998	[M+H]+	3	181301-44-0	-	58767.77700000003	188088.2455	86776.00199999996	733438.4474999979	77001.33750000014	446687.598500001	443249.2180000008	1690095.3469999991	779452.1265000084	581767.6814999997	567546.3225000004	559559.1745	-	-	-	0.88704	0.243819	3.76801	1.9138	insig	0.881544	0.279227	0.431588	-1.21227	insig	1.29063	0.145847	0.11454	-3.12608	down
PDP021065	1-Acetyl-9H-Pyrido[3,4-B]Indole-3-Carboxamide:Stellarine A	Amino acids and derivatives	Amino acids and derivatives	C14H11N3O2	254.09	209.07	253.0851	[M+H]+	2	157341-07-6	-	14698527.7965	25103539.05349995	19256530.94200002	65986810.866500095	45628330.38499975	64589284.84800019	68244185.86850025	52214538.99099997	58622833.13999992	58196498.45900015	56655889.48199987	55939620.58250037	-	-	-	1.4076	0.014719	2.98355	1.57703	up	0.134023	0.911507	0.983934	-0.0233666	insig	1.372	0.00348395	0.329786	-1.6004	down
Wmhp000055	2,5-Dimethoxybenzoquinone	Quinones	Quinones	C8H8O4	169.05	65.04	168.0423	[M+H]+	1	3117-03-1	-	965615.850500003	950156.7194999992	891882.6964999997	463855.0595000004	462671.38349999924	549592.2130000007	1311810.553499998	1238517.7195000008	1368006.331	1069644.455000001	910211.4255000008	899406.7174999998	-	-	-	1.46186	0.000363357	0.525748	-0.927557	insig	1.56517	0.000104438	0.376721	-1.40843	down	1.39956	0.00246846	0.716543	-0.480875	insig
Lacp001431	N-(3-hydroxy-4-methoxyphenethyl)-4-hydroxybutanamide	Alkaloids	Alkaloids	C14H21NO4	268.15	136.06	267.1471	[M+H]+	3	-	-	4586044.178000004	2361419.306	2920897.4009999987	6421088.586	3563274.091999999	2332049.713500001	715666.4775000003	416736.2995	637352.835	2084044.683500003	1893995.7974999992	1829883.074000001	-	-	-	0.38907	0.595305	1.24807	0.3197	insig	1.4919	0.100225	6.95939	2.79896	up	1.37196	0.0538134	5.57612	2.47926	up
pma0461	14,15-Dehydrocrepenynic acid	Lipids	Free fatty acids	C18H28O2	277.22	93.07	276.2089	[M+H]+	3	4154-44-3	-	128822.4640000026	159472.59699999948	121677.95549999911	553505.7004999978	215941.9650000009	218624.4224999989	71721.58450000043	93519.82949999932	82485.03250000099	273744.13900000014	149569.3275000007	233079.1270000007	-	-	-	1.17937	0.226735	2.41009	1.26909	up	1.41533	0.158188	3.98856	1.99587	up	1.30384	0.0248825	1.65494	0.726781	insig
Sadp001651	2-amino-7-[(2R,3R,4R,5R)-3,4-dihydroxy-5-(hydroxymethyl)oxolan-2-yl]-1H-purin-6-one*	Nucleotides and derivatives	Nucleotides and derivatives	C10H13N5O5	284.1	152.06	283.0917	[M+H]+	1	-	-	27264700.4905	15422755.48	20100039.31649999	35325033.53350001	18065771.89299999	16021405.21400001	9408213.1575	7443395.898999997	10244690.7225	14518461.6175	14062261.6395	14085919.682	-	-	-	0.18978	0.772917	1.10551	0.144712	insig	1.36387	0.145392	2.56169	1.35709	up	1.30128	0.0672723	2.3172	1.21238	up
Rlp06499	Wogonin-7-O-glucuronide*	Flavonoids	Flavones	C22H22O10	447.13	285.08	446.1213	[M+H]+	1	51059-44-0	-	1398409.5125000041	1750507.6265	594974.0200000008	2398379.428500006	1390207.129500001	4482620.702000001	3270623.406999986	4400414.036499988	5189812.329499995	3762191.879500003	3881119.816999977	3747392.877999969	-	-	-	0.960367	0.233896	2.20925	1.14356	insig	0.953492	0.238977	0.643131	-0.636816	insig	1.26606	0.0149343	0.291108	-1.78038	down
Wbkp008219	(3S,3'S)-N,N'-((1R,2R)-5-((3,4,5-trihydroxy-6-methyltetrahydro-2H-pyran-2-yl)oxy)cyclohex-3-ene-1,2-diyl)bis(2-methyl-2,3,4,9-tetrahydro-1H-pyrido[3,4-b]indole-3-carboxamide)	Alkaloids	Alkaloids	C38H46N6O7	699.36	699.36	698.3428	[M+H]+	1	-	-	1538018.171499997	1749858.3284999991	1387841.5630000029	2898284.570500003	2682093.941500003	3931751.880499995	3806188.637	2849340.2404999933	3362955.788500008	4408610.220500005	4658428.009500015	4563123.960999995	-	-	-	1.38746	0.0445314	2.03437	1.02458	up	0.331569	0.741757	0.949458	-0.0748239	insig	1.38201	0.014148	0.466709	-1.0994	down
pmb0492	N',N'',N'''-p-Coumaroyl-cinnamoyl-caffeoyl spermidine	Alkaloids	Phenolamine	C34H37N3O6	584.28	325.0	583.2682	[M+H]+	3	-	-	82783.18049999996	158850.8480000006	320673.6364999982	478000.50999999896	313355.7400000018	417140.5225	308764.55349999986	287665.2000000007	421273.1565000008	269061.64550000173	279250.14500000037	311852.5039999984	-	-	-	1.08567	0.0725045	2.14917	1.10378	up	0.70333	0.374242	1.18748	0.247897	insig	0.948036	0.152365	0.552526	-0.855885	insig
PDP256276	6-amino-9-[(2R,3R,4S,5R)-3,4-dihydroxy-5-(hydroxymethyl)oxolan-2-yl]-8H-purin-2-one*	Nucleotides and derivatives	Nucleotides and derivatives	C10H13N5O5	284.1	152.06	283.0917	[M+H]+	1	-	-	27294627.22349998	17016675.3235	20757693.52599999	34613054.916999996	19599470.27499999	16019932.01900001	7613036.834000003	7512620.271499994	10400710.791000001	13886621.08	13335317.3215	13043190.10550001	-	-	-	0.144301	0.806387	1.07935	0.110168	insig	1.40418	0.116588	2.75137	1.46015	up	1.34284	0.0381936	2.54909	1.34998	up
Lmtp003079	Peonidin-3-O-rutinoside	Flavonoids	Anthocyanidins	C28H33O15+	609.18	301.07	609.1814	[M]+	3	-	-	21053910.62949999	12053218.54950001	13436006.402999999	43191281.56749999	43651483.10600004	16700631.30499999	167889744.565	136104439.23650008	69095272.45700002	71303909.97099999	70212676.40449998	65977696.01800002	-	-	-	1.08156	0.157586	2.22468	1.1536	up	1.31579	0.0800995	0.27753	-1.84929	down	1.36655	0.0634198	0.124751	-3.00288	down
MWSmce064	Haematoxylin	Phenolic acids	Phenolic acids	C16H14O6	303.08	149.06	302.079	[M+H]+	3	517-28-2	C09931	137665.0305000001	136341.3679999998	150546.1075000001	136098.0574999998	172818.02450000038	146282.71550000028	354485.25399999955	354489.4440000003	246018.7255000002	268839.3394999997	218712.7965000004	193708.79050000032	-	C09931	-	0.542319	0.459043	1.07218	0.100554	insig	1.46949	0.0349246	0.476651	-1.06899	down	1.36364	0.0375549	0.444561	-1.16955	down
MW0109363	Prolylglutamic acid	Amino acids and derivatives	Amino acids and derivatives	C10H16N2O5	245.11	146.04	244.1059	[M+H]+	3	67644-00-2	-	364159.58950000006	401680.3475000002	304398.6960000003	363124.00099999993	470044.73999999976	350896.02299999987	802676.28	1297495.730500001	801744.7720000005	656169.2740000002	538626.8640000001	496712.1209999997	-	-	-	0.570465	0.470481	1.10636	0.145815	insig	1.45212	0.0673674	0.408029	-1.29326	down	1.34478	0.0620971	0.368804	-1.43907	down
Qmjp081101	Chlorantholide B	Terpenoids	Sesquiterpenoids	C15H18O3	247.13	211.11	246.1256	[M+H]+	2	1372558-34-3	-	53809.29700000019	102438.9919999994	51359.34799999993	243319.7814999997	306583.3429999996	162072.0760000009	35656.79750000002	46283.10149999987	43828.46449999994	82931.2754999997	88165.19249999947	84176.98300000001	-	-	-	1.36162	0.0421078	3.42943	1.77797	up	1.53724	0.042167	5.661	2.50106	up	0.983343	0.240054	1.65071	0.72309	insig
MWS20189	Tectorigenin*	Flavonoids	Isoflavones	C16H12O6	301.07	286.05	300.0634	[M+H]+	1	548-77-6	C10534	152319.80500000028	402141.3044999987	231741.4424999998	9483199.859499983	3125547.723000004	7128924.335500035	6881277.778999955	14577594.52499995	11150940.8125	11294020.32599999	10990638.74399996	10423762.90849995	-	C10534	-	1.4417	0.0762953	25.1051	4.64991	up	0.90828	0.215092	0.605268	-0.724354	insig	1.40794	0.0411965	0.0241094	-5.37426	down
PDP274325	Adenosine N1-oxide*	Nucleotides and derivatives	Nucleotides and derivatives	C10H13N5O5	284.1	152.06	283.0917	[M+H]+	1	-	-	23071733.88099999	17251873.683	20251041.85849999	37395211.1735	18673183.6185	16592192.84750001	7377431.614500003	7071706.761999997	8861161.154	14413619.3725	12807277.21799999	12811407.639	-	-	-	0.365352	0.608749	1.19952	0.262459	insig	1.42338	0.129758	3.1171	1.64021	up	1.39713	0.011446	2.59862	1.37775	up
pmp000971	6-Demethoxy-7-methylcapillarisin	Others	Chromone	C16H12O6	301.07	286.05	300.0634	[M+H]+	1	-	-	44666.89049999999	231907.61	116399.53950000061	16357143.679000001	7905356.984500012	15605941.93549995	10336196.87350004	44393169.59950008	17224855.7775	17757049.19799994	17337246.540999997	17345186.89549998	-	-	-	1.45394	0.0395906	101.453	6.66467	up	0.678597	0.413476	0.554081	-0.851832	insig	1.39146	0.148707	0.00546145	-7.5165	down
Zjmp102706	3-Hydroxy-30-noroleana-12,20(29)-dien-28-oic acid (Akebonic acid)	Terpenoids	Triterpene	C29H44O3	441.33	405.32	440.329	[M+H]+	2	104777-60-8	-	41331.385000000046	35541.334000000534	26383.48649999974	50713.698499999766	42163.813999999686	61592.18300000003	76619.97799999912	57304.65549999986	75805.63400000003	49976.32700000077	69954.27699999965	48612.937999999784	-	-	-	1.15013	0.0782932	1.49598	0.581095	insig	1.15689	0.0956202	0.736516	-0.441211	insig	1.30915	0.0129444	0.492329	-1.02231	down
Hmhp001203	Pinnatanine*	Alkaloids	Alkaloids	C10H16N2O5	245.12	146.04	244.1059	[M+H]+	1	35214-74-5	-	388205.8235	383369.19600000023	308938.71800000017	313268.9489999999	579269.2639999996	320837.2820000001	760464.5505	1076772.33	707572.719	507327.9770000003	605568.8835	611635.6079999999	-	-	-	0.264956	0.66868	1.12296	0.167309	insig	1.33375	0.0410178	0.476804	-1.06853	down	1.3507	0.0457207	0.424595	-1.23584	down
Lmhp010514	LysoPE 20:2(2n isomer)	Lipids	LPE	C25H48NO7P	506.32	365.31	505.3168	[M+H]+	1	-	-	42622.36250000069	72124.86200000043	75166.71900000058	89004.25649999957	149532.45700000052	79511.56550000017	34764.463000000665	39288.10100000077	50592.55150000057	110558.6919999992	50522.90899999959	71464.77750000151	-	-	-	1.01381	0.181261	1.6747	0.7439	insig	1.41869	0.0928324	2.55163	1.35142	up	0.982052	0.159159	1.52364	0.607519	insig
Lskp211405	siliendines C	Alkaloids	Alkaloids	C18H17N3O4	340.13	209.07	339.1219	[M+H]+	1	-	-	27452.420500000084	158835.6434999999	41833.73000000004	1027947.676499997	424945.8245000004	1248977.438499994	864863.4884999992	880526.0924999984	881128.9759999986	1034186.4825000041	1093098.231500002	1161747.394499999	-	-	-	1.35579	0.0749144	11.844	3.56608	up	0.178269	0.928071	1.02869	0.040807	insig	1.34018	0.00235983	0.0868533	-3.52528	down
pmb0069	Benzamide	Alkaloids	Alkaloids	C7H7NO	122.06	105.03	121.0528	[M+H]+	3	55-21-0	C09815	451580.9285	525330.7484999996	373323.3035000008	210308.6735	208072.1044999997	242003.38299999989	153009.6745000001	113963.116	291500.7085	299451.269	248561.6560000003	250268.5165000001	-	C09815	-	1.41215	0.0285536	0.489088	-1.03183	down	0.625368	0.595315	1.18248	0.241817	insig	1.21287	0.020579	2.41772	1.27365	up
Wasdp04146	Tricin-5-O-(6''-O-malonyl)glucoside*	Flavonoids	Flavones	C26H26O15	579.14	331.08	578.1272	[M+H]+	2	-	-	99068.79350000004	149423.8339999997	142443.0775	704815.4150000032	396115.1109999997	1088560.666000007	882070.546500001	1149636.7880000009	811658.2004999933	747526.342999998	651979.0144999989	656792.5964999978	-	-	-	1.38441	0.0949314	5.60064	2.48559	up	0.761392	0.404763	0.770035	-0.377004	insig	1.41204	0.0138766	0.13749	-2.8626	down
MEDN1403	10-Hydroxy-2-decenoic acid	Lipids	Free fatty acids	C10H18O3	187.15	145.1	186.1256	[M+H]+	3	14113-05-4	-	653460.6479999985	449425.37000000104	536220.2429999965	5157815.234000011	3437156.446999985	1645984.4390000058	207103.6409999996	329068.9904999989	384410.9239999984	812802.080999997	775206.4039999981	812237.9439999949	-	-	-	1.39069	0.105096	6.24789	2.64337	up	1.50354	0.091637	11.1244	3.47566	up	1.1657	0.0394192	1.78051	0.832289	insig
Lmhp011562	1-α-Linolenoyl-glycerol*	Lipids	Glycerol ester	C21H36O4	353.27	261.22	352.2614	[M+H]+	1	-	-	93856.41900000039	123997.7879999999	59242.87800000064	552106.4465000054	266939.5125000023	324850.97500000393	291609.1575000001	112209.2229999994	310721.9474999979	1574527.737999974	1260581.124499994	1283866.696500021	-	-	-	1.38643	0.0739824	4.12814	2.04549	up	0.873023	0.260359	1.60089	0.67887	insig	1.08566	0.138475	0.387798	-1.36662	down
WapTKC036935	Teucrenone	Terpenoids	Sesquiterpenoids	C15H22O2	235.17	161.1	234.162	[M+H]+	2	152511-43-8	-	1331738.439999999	2846605.330500008	1569864.607499986	20432480.13300011	16184934.48799999	12457841.98499993	3004226.82749999	2067291.4629999942	4867867.621000007	5218560.61950002	5033604.573000025	4944943.194499983	-	-	-	1.45206	0.0209517	8.53749	3.09381	up	1.4926	0.0201346	4.93745	2.30377	up	0.904337	0.232001	0.578326	-0.790044	insig
MWS1860	Pyrrolidin	Alkaloids	Pyrrole alkaloids	C4H9N	72.08	55.05	71.0735	[M+H]+	3	123-75-1	-	948734.6140000005	996798.3445	846702.8635000003	668163.9395	462745.411	620833.7559999996	394303.2619999997	284784.61100000003	677428.7785	732710.4834999999	601319.3529999997	521569.206	-	-	-	1.30523	0.0131745	0.627362	-0.67263	insig	0.767594	0.392234	1.29135	0.368884	insig	1.1931	0.0413406	2.05839	1.04151	up
Lcfp121083	Furaneol4-(6-malonylglucoside)	Others	Others	C15H20O11	377.11	129.05	376.1006	[M+H]+	1	-	-	968562.0079999977	1312180.8105	987907.7714999992	3833738.924999999	2190246.1775	3935447.9874999933	1243869.319499997	672112.4525000022	1709693.1330000032	1834001.418000003	1736987.817999998	1484404.2344999968	-	-	-	1.39188	0.053856	3.04696	1.60737	up	1.32685	0.0448678	2.74692	1.45781	up	0.1163	0.738815	0.901529	-0.149554	insig
Wasyqp3073	p-Coumaroyl Aminogalactitol	Phenolic acids	Phenolic acids	C15H21NO8	344.13	147.04	343.1267	[M+H]+	3	-	-	46521.352999999945	48738.22099999998	44268.47850000001	185602.7535	154803.55	234080.6229999997	178855.9139999997	70945.23800000027	154614.04550000018	142848.7950000001	111441.18349999981	134802.1509999998	-	-	-	1.46366	0.0241071	4.11736	2.04172	up	0.867558	0.237021	1.42054	0.506437	insig	1.24149	0.113849	0.345012	-1.53528	down
PDP176734	2-(hydroxymethyl)-5-{4-imino-3h-furo[3,2-d]pyrimidin-7-yl}oxolane-3,4-diol	Alkaloids	Alkaloids	C11H13N3O5	268.1	136.06	267.0855	[M+H]+	2	-	-	4742399.415000004	2237335.721999999	2901893.103999998	6488351.747	3570413.708999997	2503566.546	804824.5345000003	444678.2115000001	656601.3384999997	1828586.820000002	1835533.240999999	1951224.656500001	-	-	-	0.453859	0.565918	1.27128	0.346284	insig	1.4922	0.0953154	6.59058	2.72041	up	1.35406	0.0684034	5.1842	2.37412	up
Zjhp090625	7-O-β-D-glucopyranoside-5-hydroxy-3-(4'-hydroxybenzylidene)-chroman-4-one*	Flavonoids	Other Flavonoids	C22H22O10	447.13	285.08	446.1213	[M+H]+	1	-	-	6615489.719499967	6546767.671500027	2329298.35849999	28349037.71950002	20105470.57299988	65104982.08050015	16160315.9755	21546142.11850001	19142423.51350004	21238287.46849995	18173813.64649991	20953038.95499997	-	-	-	1.33605	0.140501	7.33041	2.87389	up	0.961322	0.304553	1.99757	0.998244	insig	1.28154	0.0029038	0.272504	-1.87565	down
Lmjp004533	Kisasagenol A Triacetate	Terpenoids	Terpene	C22H22O10	447.13	285.08	446.1213	[M+H]+	3	-	-	7392198.825999966	6523646.202000025	2756305.575499988	34128782.77250003	22056089.75899986	75734660.34100018	17935124.655	23016800.59100001	23335544.72900005	24459554.94299996	21427319.0834999	22880295.85649997	-	-	-	1.34972	0.14092	7.91257	2.98415	up	0.962551	0.29937	2.05203	1.03705	insig	1.31057	0.00249735	0.259337	-1.9471	down
MWSslk183	7,8-Dihydroxy-4-phenylcoumarin	Lignans and Coumarins	Coumarins	C15H10O4	255.07	181.07	254.0579	[M+H]+	2	842-01-3	-	15816.977999999881	138180.42200000028	22550.88300000015	105346.5375000001	33123.76550000011	72523.38049999892	578605.8730000004	279686.8825000026	313800.1099999973	164504.2840000015	167918.4890000011	242447.40000000142	-	-	-	0.538568	0.814427	1.1951	0.257137	insig	1.42849	0.0707654	0.180014	-2.47382	down	1.22834	0.0559885	0.150627	-2.73095	down
WapTKC208566	4(15)-En-Eudesma-6,12-Olide-15-O-β-D-Glucopyranoside	Terpenoids	Sesquiterpenoids	C21H32O8	413.21	251.16	412.2097	[M+H]+	2	-	-	99531.04450000053	131554.8815000001	90704.37950000056	330424.8764999999	368532.58800000296	531244.4829999976	138580.5305000009	108800.2274999998	92589.80900000014	202437.96750000032	247130.91850000128	175285.62050000028	-	-	-	1.43195	0.0345949	3.82299	1.9347	up	1.5085	0.0353451	3.61855	1.85541	up	0.245947	0.757429	0.946524	-0.079289	insig
pmb0874	LysoPE 18:2(2n isomer)*	Lipids	LPE	C23H44NO7P	478.29	337.27	477.2855	[M+H]+	1	-	-	10982506.71899996	3633211.4270000383	1429382.7464999969	2770400.786999976	3234804.750999993	3027545.1319999867	7950426.670500052	7074014.519999996	5056737.850999987	2591084.757500024	2923533.1070000087	2523849.567500005	-	-	-	0.282897	0.503375	0.56296	-0.828896	insig	1.4795	0.047055	0.449812	-1.15261	down	0.58575	0.693016	0.799012	-0.323711	insig
Zbhp006013	Chrysin 7-(6-O-malonylglucoside)	Flavonoids	Flavones	C24H22O12	503.12	255.07	502.1111	[M+H]+	3	-	-	437805.9655000009	391123.7500000007	268918.8290000006	683505.1825000019	357943.86799999967	589316.433499999	2543466.2740000132	1495013.1304999932	1303333.080999991	981507.1379999992	1077966.384499998	918986.0699999965	-	CM00883	MetMap110	0.943388	0.201493	1.48542	0.57087	insig	1.41972	0.0770265	0.305283	-1.71178	down	1.36543	0.0645493	0.20552	-2.28265	down
Zblp004068	7-Methoxy-3,4'-Dihydroxyflavone	Flavonoids	Flavonols	C16H12O5	285.08	242.05	284.0679	[M+H]+	1	-	-	109090.5094999996	116920.36900000038	77454.91899999978	657766.8824999997	343724.3574999975	1044120.747000004	239537.1585000002	294431.8809999996	353557.40099999955	308835.0405000006	327078.90649999894	357065.5815000006	-	-	-	1.39358	0.102649	6.74083	2.75293	up	1.15011	0.194273	2.30485	1.20467	up	1.36923	0.0178649	0.341923	-1.54826	down
PDP058599	[(2r,3s,4s,5r,6s)-3,4,5-trihydroxy-6-{[7-hydroxy-2-(4-hydroxy-3-methoxyphenyl)-5-oxochromen-3-yl]oxy}oxan-2-yl]methyl 3-(3,4-dihydroxyphenyl)prop-2-enoate	Flavonoids	Flavonols	C31H28O14	625.15	301.07	624.1479	[M+H]+	2	-	-	74379.42050000005	129626.8440000002	48640.85699999994	4489815.857000002	1848393.3489999832	5477040.237500023	1693496.477000001	4692451.4784999965	2515204.202499999	1985738.026500005	2152873.055999995	2643853.8130000033	-	-	-	1.45555	0.0706376	46.7658	5.54738	up	0.444499	0.528618	1.32738	0.408586	insig	1.39706	0.0842146	0.0283836	-5.1388	down
Qmxp101615	Ent-3β-Acetoxyisopimar-15-8β-ol	Terpenoids	Ditepenoids	C22H36O3	349.27	179.14	348.2664	[M+H]+	3	-	-	45618.89949999969	38771.47499999982	46991.5304999996	254423.1895000005	71074.03599999916	148964.5790000012	34276.61199999956	28462.361999999837	48498.47349999959	83401.69049999976	97243.67399999996	83600.95850000004	-	-	-	1.26267	0.163944	3.61132	1.85253	up	1.35422	0.148682	4.26531	2.09265	up	0.701871	0.383139	1.18109	0.240124	insig
PD0131880	evolvuside B	Flavonoids	Flavones	C21H20O11	449.11	287.06	448.1006	[M+H]+	2	-	-	326767.6160000005	625377.2344999972	688613.8044999986	2793213.8689999958	2609471.415000001	2094411.202000001	6381471.203000009	3864850.7495000064	4488875.131500002	3209658.1915	2364709.705999996	3160871.807500005	-	-	-	1.41561	0.00351134	4.56929	2.19197	up	1.38656	0.0766358	0.508788	-0.974862	insig	1.38974	0.0266251	0.11135	-3.16683	down
Sayp010368	phyllanflexoid A*	Terpenoids	Ditepenoids	C20H26O3	315.19	187.11	314.1882	[M+H]+	1	-	-	548816.2345000021	518142.73350000073	481506.75849999906	524112.0229999993	540932.7325000014	454297.9869999985	1297857.467500001	1300404.815999996	899842.5325000042	835735.5410000002	880327.9635000086	854028.5799999952	-	-	-	0.193956	0.783838	0.981192	-0.0273921	insig	1.49474	0.0341424	0.434333	-1.20313	down	1.36393	0.0370509	0.442658	-1.17573	down
Lcyp000115	Dichotomide I	Amino acids and derivatives	Amino acids and derivatives	C18H17N3O4	340.13	209.07	339.1219	[M+H]+	1	-	-	30922.246000000097	179133.4879999997	41806.86850000005	1059459.478999997	475357.3700000002	1220797.8364999942	956227.9029999996	914060.0884999995	877885.4634999984	1071021.486500004	1092675.2235000029	1194240.622999997	-	-	-	1.35641	0.0607475	10.9409	3.45167	up	0.209784	0.992276	1.00271	0.00390111	insig	1.33371	0.000724831	0.0916473	-3.44776	down
MW0156949	Ser-Tyr-Asp	Amino acids and derivatives	Amino acids and derivatives	C16H21N3O8	406.13	260.06	383.1329	[M+Na]+	3	-	-	2750380.95	2432864.0085	2892210.831499998	3318167.5430000015	4332019.294	4205057.282	1900872.449	1926667.118	1145348.8059999999	2079320.3925	2216605.534499999	1727550.4565	-	-	-	1.29296	0.0425535	1.46806	0.55391	insig	1.4457	0.00567915	2.38398	1.25337	up	1.17728	0.0368366	1.6239	0.69946	insig
Zmjp000966	Vidarabine	Nucleotides and derivatives	Nucleotides and derivatives	C10H13N5O4	268.11	136.06	267.0968	[M+H]+	3	5536-17-4	-	4855033.619500007	2468870.1119999983	2706492.754999999	6971935.6395	3627837.333	2582032.068000001	773346.9000000003	482220.8595000003	681594.2449999996	1844154.916500002	1842527.805499999	2011470.2140000009	-	-	-	0.493641	0.537991	1.31419	0.394169	insig	1.49519	0.104782	6.8047	2.76653	up	1.36568	0.0690461	5.17788	2.37236	up
Lajp009594	Rubrofusarin	Others	Ketone compounds	C15H12O5	273.08	230.06	272.0685	[M+H]+	1	3567-00-8	C09047	19602.10149999992	34472.17200000004	52183.85500000039	310506.2615000007	44598.96650000017	347072.6734999989	106625.42399999939	38783.582000000184	31056.31249999987	41529.97049999962	46780.22099999997	46421.945000000145	-	C09047	-	1.11576	0.171361	6.60823	2.72426	up	0.969583	0.202224	3.97913	1.99245	insig	0.590136	0.440199	0.602147	-0.731811	insig
WapTKC134050	6α,12-Dihydroxy-3(15),7(14)-Caryophylladien-8-one	Terpenoids	Sesquiterpenoids	C15H22O3	251.16	187.15	250.1569	[M+H]+	1	-	-	605015.1480000007	951379.930999999	492607.6970000007	6053651.898499982	4298383.459500015	2429611.343500006	735204.7419999958	734329.9739999983	880002.7000000016	1293155.03349999	1406382.951500002	1546947.051499992	-	-	-	1.41376	0.0735085	6.23798	2.64108	up	1.50218	0.0795357	5.44007	2.44363	up	0.572866	0.551849	0.872088	-0.197455	insig
MWSmce388	Xanthotoxol	Lignans and Coumarins	Coumarins	C11H6O4	203.03	147.05	202.0266	[M+H]+	3	2009-24-7	C00841	249377.0305000001	436155.3870000014	312151.1440000023	1447500.489499995	928928.6564999992	1971725.08749999	474300.5020000024	506626.1535000014	540385.0300000039	674326.3035000017	746582.5145000002	595855.5420000036	ko00999,ko01110	C00841	-	1.39426	0.0612685	4.35825	2.12375	up	1.43305	0.0881067	2.85816	1.51509	up	1.15406	0.0732193	0.655805	-0.608662	insig
Yaap002576	4-O-beta-D-Glucosyl-4-hydroxycinnamate	Phenolic acids	Phenolic acids	C15H18O8	327.11	147.04	326.1002	[M+H]+	3	14364-05-7	C04415	76621.43000000008	60911.37649999991	120507.9155000001	60940.63400000019	95334.47699999943	98456.20799999988	193626.0895	184809.03800000012	155096.7339999999	98455.96950000014	109361.7849999998	89932.2120000001	-	C04415	MetMap169	0.0416686	0.961876	0.987175	-0.0186224	insig	1.44501	0.0051678	0.477443	-1.0666	down	1.24474	0.0172718	0.483646	-1.04798	down
Wbwp013975	lancilactone A	Terpenoids	Terpene	C30H40O5	481.29	355.22	480.2876	[M+H]+	3	218915-15-2	-	7268.177499999927	30371.932500000137	7365.0745000001025	63643.20149999982	39961.317499999954	53327.31549999994	74178.54899999927	37449.49600000009	53340.243999999766	28016.81900000033	31181.598499999614	39153.09799999984	-	-	-	1.25501	0.0227979	3.48697	1.80197	up	0.0889355	0.844339	0.951285	-0.0720507	insig	1.19105	0.0431126	0.272811	-1.87403	down
MW0150363	Gly-Glu-Val	Amino acids and derivatives	Amino acids and derivatives	C12H21N3O6	326.12	137.06	303.143	[M+Na]+	3	-	-	195190.4304999997	1261369.695000002	1511782.696000001	7922991.846000007	2572561.2075000033	15235066.35999999	8559401.403000005	5404746.538	8399410.23000001	6220709.694499997	5937367.424000002	6834341.197999997	-	-	-	1.18611	0.173193	8.66834	3.11576	up	0.125053	0.792748	1.15056	0.202336	insig	1.23938	0.0145002	0.132731	-2.91342	down
Lmhp002501	N-Feruloylhydroxyputrescine	Alkaloids	Phenolamine	C14H20N2O4	281.15	177.05	280.1423	[M+H]+	3	-	-	506356.31849999924	402025.2689999997	637839.1570000022	1176072.220000001	383697.7784999998	896902.8589999994	228303.29700000078	168153.655	217918.53599999982	364291.8289999989	364363.6729999992	389787.5505000007	-	-	-	0.696407	0.320168	1.58882	0.667959	insig	1.38393	0.117113	3.99865	1.99951	up	1.35161	0.0372707	2.51674	1.33155	up
Hasp010605	MG(18:3(9Z,12Z,15Z)/0:0/0:0)	Lipids	Glycerol ester	C21H36O4	353.27	261.22	352.2614	[M+H]+	1	129828-41-7	-	177965.40550000148	234423.57549999942	100998.08699999869	176828.7270000029	244764.57749999923	404686.9094999975	414493.9524999975	348366.1335000013	341126.52799999784	448065.9229999996	481488.128999996	439299.4305000014	-	-	-	0.842133	0.267815	1.60947	0.686584	insig	0.91686	0.302938	0.748451	-0.41802	insig	1.22385	0.018455	0.46503	-1.1046	down
MW0146259	Asp-Ser-Ile	Amino acids and derivatives	Amino acids and derivatives	C13H23N3O7	356.14	83.05	333.1536	[M+Na]+	3	-	-	754864.6255000002	902740.2180000005	778488.4849999994	1290375.4425	1414275.536499999	1263774.557	1711230.6919999998	2234003.270499999	1293147.512000002	914127.1370000008	926076.7380000015	868146.2544999997	-	-	-	1.44037	0.00143634	1.62901	0.703997	insig	0.97442	0.258285	0.757567	-0.400554	insig	1.30585	0.0715829	0.465047	-1.10455	down
PD0937499	3a-methyl-1-propan-2-yl-2,3,4,7-tetrahydro-1H-azulene-6-carbaldehyde	Terpenoids	Sesquiterpenoids	C15H22O	219.17	121.1	218.1671	[M+H]+	1	-	-	135002.8510000018	633240.9694999998	173901.8784999965	1459572.263499982	1146551.44549999	748744.65799999	284926.6479999982	635889.3164999987	835911.3130000057	649370.5084999924	608172.981500003	515399.5014999964	-	-	-	1.2392	0.0397075	3.56088	1.83223	up	1.08004	0.11506	1.90973	0.933366	insig	0.805727	0.297692	0.536307	-0.898868	insig
PDP152672	Stachannin:Scutellarein 4'-methyl ether 7-O-glucuronide:Scutellarein 4'-methyl ether 7-glucoside*	Flavonoids	Flavones	C22H22O11	463.12	301.07	462.1162	[M+H]+	1	35536-70-0	-	513632.8965000002	759217.1860000005	500710.8219999986	4937450.274000009	1614526.4679999931	7881970.118000025	8954586.814500034	13621020.42649999	6709281.289499967	6971399.157999988	6808208.728999983	7269942.438499997	-	-	-	1.32999	0.14474	8.1384	3.02475	up	1.02288	0.144324	0.49288	-1.02069	down	1.41084	0.0456915	0.0605623	-4.04544	down
Sajp007543	pterosin A	Terpenoids	Sesquiterpenoids	C15H20O3	249.15	185.13	248.1412	[M+H]+	2	35910-16-8	-	856394.7935000015	1185616.711499991	692813.2500000001	3941781.7574999915	4028865.897	2662088.942000025	662242.1319999985	593816.1859999995	755768.763499998	1134875.907499997	1109254.205499992	1090082.304	-	-	-	1.43578	0.0188969	3.8879	1.95899	up	1.55433	0.0218179	5.28511	2.40193	up	0.907506	0.232982	1.35937	0.442942	insig
PDP239506	Phosphatidylcholine lyso 18:1*	Lipids	LPC	C26H52NO7P	522.36	184.07	521.3481	[M+H]+	1	-	-	84942267.78599963	16543132.02050005	9265229.094999954	14045363.10400002	23361840.84900003	14712299.07500003	32680112.9635	57078525.61650044	22909607.98349996	14494291.72950009	13388468.06449993	13333038.15049996	-	-	-	0.337127	0.503297	0.470602	-1.08742	insig	1.19631	0.177948	0.462593	-1.11219	down	0.38379	0.982203	0.98298	-0.0247661	insig
Lmpp003719	Peonidin-3-O-(6''-O-caffeoyl)glucoside	Flavonoids	Anthocyanidins	C31H29O14+	625.16	301.07	625.1552	[M]+	3	-	-	1441966.3639999991	1752649.9804999959	1773750.639999999	20729626.50349994	10451322.98799999	24555892.56600003	8759043.968000013	14939459.64450001	11354761.53850002	9713579.503999963	11456225.32449998	12452096.46249999	-	-	-	1.44994	0.0566215	11.2183	3.48779	up	0.889119	0.238684	1.59006	0.669082	insig	1.41017	0.0300901	0.141738	-2.81871	down
pmb0603	Chrysoeriol-7,4'-di-O-glucoside*	Flavonoids	Flavones	C28H32O16	625.18	301.07	624.169	[M+H]+	2	-	-	1085510.502499999	1717682.1879999982	1605068.4419999998	18966149.36949994	10892487.947	23977612.16750002	8948524.01050001	18511114.313	14640028.14400003	10845167.71399996	10402610.52049999	18078662.41149997	-	CM00241	MetMap106	1.45108	0.0492361	12.2126	3.6103	up	0.534699	0.457502	1.27878	0.354769	insig	1.39504	0.0449304	0.10471	-3.25553	down
pme2596	4-Pyridoxate	Others	Vitamin	C8H9NO4	184.06	148.04	183.0532	[M+H]+	3	82-82-6	C00847	157311.3665000001	169413.8425000001	293842.0345000001	2057817.3909999998	1217300.0025	1163732.0055	319365.30349999986	120867.9045	157554.2480000001	394709.4250000002	398140.5079999997	403237.17299999995	ko00750,ko01100	C00847	-	1.43492	0.0452725	7.15289	2.83853	up	1.50043	0.0424154	7.42546	2.89248	up	0.174992	0.92469	1.03811	0.0539549	insig
Zmpp001726	L-Adrenaline	Alkaloids	Alkaloids	C9H13NO3	184.1	124.07	183.0895	[M+H]+	1	51-43-4	C00788	1425221.268500003	1593701.732000004	1811083.157500001	850631.790000001	885513.9249999962	978432.6359999992	792732.6445000002	681259.8514999993	780499.8425000027	1055867.261500003	1051946.348500005	1051947.9494999992	ko00350,ko01100	C00788	-	1.44206	0.0160953	0.562024	-0.831297	insig	1.29456	0.0422308	1.20408	0.267926	insig	1.39884	0.0107796	2.14239	1.09922	up
mws1337	Pantothenate	Others	Vitamin	C9H17NO5	220.12	90.05	219.1107	[M+H]+	1	79-83-4	C00864	46474032.992500104	47573024.33100011	54156297.56100005	27191841.11050002	25481853.27449992	27234929.28099997	23429119.6525	21654330.40149997	26790716.42450009	31578554.11850008	30535635.79300013	29523552.54499998	ko00410,ko00770,ko01100,ko01110,ko01240	C00864	-	1.46949	0.00806373	0.539182	-0.891155	insig	1.00526	0.21018	1.11179	0.152878	insig	1.40067	0.00182273	2.06198	1.04403	up
Wayp004349	N-Hydroxydecanoyl nornicotine glucoside	Alkaloids	Pyridine alkaloids	C25H40N2O7	481.29	319.24	480.283	[M+H]+	3	-	-	37505.93199999995	47605.017000000254	59780.141000000185	202403.8924999997	138674.3014999999	445826.8245	204766.4524999995	333539.0010000012	212943.10350000102	166098.51150000052	176409.449	184410.4245	-	-	-	1.33728	0.148883	5.43101	2.44122	up	0.130658	0.91554	1.04746	0.0668992	insig	1.38638	0.0371869	0.192867	-2.37432	down
Lmsp003852	1-O-p-Coumaroyl-4,6-(S)-HHDP-β-D-glucose	Phenolic acids	Phenolic acids	C29H24O16	629.12	163.04	628.1064	[M+H]+	3	-	-	45756.93149999999	45739.95849999992	105643.5159999998	156032.5725000001	111202.2649999999	158369.42900000038	143033.1960000002	162673.8025000002	125531.8920000003	125231.2309999999	94246.74450000016	144797.6565000005	-	-	-	1.18975	0.0423746	2.15889	1.11029	up	0.128493	0.925469	0.986934	-0.0189747	insig	1.18061	0.0397903	0.457149	-1.12926	down
PDP196245	4'-O-Methylglucoliquiritigenin	Flavonoids	Flavanones	C22H24O9	433.15	271.1	432.142	[M+H]+	2	-	-	1290336.992000004	1790431.530999999	2409428.425000007	1458883.095000005	1699883.499500005	1535485.355999999	4350099.997999982	1821676.443499995	3387014.5384999937	2534221.633500005	2174447.526999989	2256793.661499978	-	-	-	0.509297	0.500869	0.855024	-0.225963	insig	1.21998	0.157528	0.491093	-1.02593	down	0.91583	0.198939	0.574361	-0.79997	insig
Lmmp002995	Quercetin-7-O-(2''-malonyl)glucosyl-5-O-glucoside	Flavonoids	Flavonols	C30H32O20	713.15	303.06	712.1487	[M+H]+	3	-	-	36388.140999999974	57895.440000000264	50763.90150000002	868983.0359999981	442784.78949999966	861036.5720000003	446366.33699999953	858182.696500003	988212.0035000005	619126.8965000007	424092.01199999976	662394.8549999989	-	-	-	1.46135	0.0404921	14.98	3.90496	up	0.119029	0.862081	0.94768	-0.0775277	insig	1.4028	0.0481079	0.0632632	-3.98249	down
PDP155247	1-Methoxy-3-hydroxy-2-carbomethoxy-9,10-anthraquinone 3-O-beta-primeveroside	Others	Others	C28H30O15	607.16	313.07	606.1585	[M+H]+	2	470704-05-3	-	3068560.059499998	2831727.382500016	2982571.141999998	2117482.486999994	2723232.222499996	1540412.9465	7188689.920999993	5580276.268000019	4640403.008500008	4125274.2739999997	4498620.907499994	4506825.221499988	-	-	-	1.08154	0.129518	0.718364	-0.477213	insig	1.44902	0.0237072	0.366534	-1.44798	down	1.33228	0.0610195	0.510234	-0.970768	insig
Sadp002248	(7S)-bicyclo[4.2.0]octa-1,3,5-trien-7-amine	Alkaloids	Alkaloids	C8H9N	120.08	77.04	119.0735	[M+H]+	1	-	-	172253.9055	200255.5829999998	159637.0655000003	74098.31199999987	71962.5089999999	69775.83249999999	67767.08750000001	45200.96349999999	116271.9280000001	85534.93949999992	91411.9485000002	95233.74500000008	-	-	-	1.46219	0.0120258	0.405596	-1.30188	down	0.0467737	0.851141	0.941531	-0.0869188	insig	1.21397	0.0221933	2.32135	1.21496	up
Zbzp003763	11-methoxy viburtinal	Terpenoids	Monoterpenoids	C10H8O3	177.05	134.04	176.0473	[M+H]+	2	-	-	374705.01699999993	754330.5779999992	528156.1619999997	1731506.4555000018	731356.206999999	4360570.561499993	4210030.8395000035	2489727.444500002	3570950.379999994	2633522.322500005	2324721.096	2230780.623500004	-	-	-	1.09163	0.251778	4.11747	2.04176	up	0.819336	0.410536	0.664359	-0.589966	insig	1.38306	0.0248013	0.161351	-2.63172	down
Lskp211282	Longitubanine B*	Alkaloids	Alkaloids	C10H16N2O5	245.11	146.04	244.1059	[M+H]+	1	-	-	296784.85100000014	280538.6280000002	267959.69899999996	267864.23349999986	411490.72549999994	238030.6480000003	568701.8565000002	849184.5020000004	463840.2629999999	445001.5545000004	438564.0274999994	313952.5289999998	-	-	-	0.232206	0.698982	1.0853	0.118094	insig	1.29852	0.0902552	0.487523	-1.03646	down	1.2949	0.0945066	0.449206	-1.15455	down
pme1184	Deoxyguanosine	Nucleotides and derivatives	Nucleotides and derivatives	C10H13N5O4	268.1	152.06	267.0968	[M+H]+	3	961-07-9	C00330	466485.3025000002	363476.234	547916.8304999999	1378958.3805	620005.5789999997	482500.7590000003	318338.64049999986	262192.2395	444461.8855	480599.35050000047	446579.0299999999	395969.6095000001	ko00230,ko01100,ko01232,ko02010	C00330	-	0.902722	0.316745	1.80093	0.848743	insig	1.19769	0.220642	2.42096	1.27558	up	0.888849	0.195867	1.34428	0.426835	insig
WaJp005708	Gloriosine	Alkaloids	Alkaloids	C21H23NO6	386.16	368.15	385.1525	[M+H]+	3	7411-12-3	C19981	236338.23100000172	240720.55150000012	284878.2979999981	578450.020500003	728947.7315000019	515792.3114999998	414948.1759999977	694897.5919999939	407405.1229999983	503705.07750000217	537858.2880000027	506821.3790000003	-	C19981	-	1.42887	0.0250404	2.39284	1.25872	up	0.714788	0.427654	1.20164	0.265005	insig	1.24473	0.113302	0.502183	-0.993716	insig
PDP240469	etheno-dC	Nucleotides and derivatives	Nucleotides and derivatives	C11H13N3O4	252.11	136.06	251.0906	[M+H]+	2	-	-	14070268.64600001	9568723.81999999	12762304.47150002	37052757.93849997	25414116.5365	12305101.07549999	7774118.14	6124091.854000004	10604161.3175	11348900.84199999	11640597.7625	11434175.92549999	-	-	-	1.03085	0.212419	2.0541	1.03851	up	1.31131	0.139599	3.05162	1.60958	up	1.03342	0.10132	1.48562	0.571068	insig
PDP123557	(2R,3R,4S)-2-(6-aminopurin-9-yl)-4-(hydroxymethyl)oxolan-3-ol*	Nucleotides and derivatives	Nucleotides and derivatives	C10H13N5O3	252.11	136.06	251.1018	[M+H]+	1	19200-56-7	-	12799386.37200001	9361572.96149999	12829871.99700003	36657117.64949996	24631055.5135	11972171.2645	7498553.796999997	5924362.535500002	10752472.152	11828807.04799999	11483756.19300001	11344578.239	-	-	-	1.04132	0.212989	2.0937	1.06606	up	1.29757	0.143809	3.03037	1.59949	up	0.995144	0.1231	1.44737	0.533438	insig
MWStz562	7-Oxodehydroabietic acid*	Terpenoids	Ditepenoids	C20H26O3	315.2	187.12	314.1882	[M+H]+	1	18684-55-4	-	464898.36250000173	480014.8794999999	469821.41149999975	439430.482	420330.3565000011	436715.7210000013	1240869.814	1269343.157999993	791198.9015000055	831299.1639999995	857674.7200000081	799102.5249999922	-	-	-	1.37734	0.00757091	0.91641	-0.125935	insig	1.49223	0.0495256	0.392704	-1.34849	down	1.34039	0.0555087	0.428524	-1.22255	down
pmb0782	Piperidine	Alkaloids	Piperidine alkaloids	C5H11N	86.1	69.07	85.0891	[M+H]+	3	110-89-4	C01746	7329978.833000014	6483721.226999997	6710205.823999988	3389460.4489999968	3359726.0665	3149735.1029999964	4025835.969500008	2757833.907500002	6310501.376500006	5498552.559999998	5033687.452000003	4004006.143499999	ko00960	C01746	-	1.47402	0.0028168	0.482312	-1.05196	down	0.657719	0.413334	0.755979	-0.403581	insig	1.03083	0.133208	1.56741	0.648381	insig
pme2960	Naringenin chalcone	Flavonoids	Chalcones	C15H12O5	273.08	153.02	272.0685	[M+H]+	3	73692-50-9	C06561	61575.45599999997	100625.03250000061	39936.58450000002	1332872.307500001	436947.26949999924	395855.3459999999	327909.1299999994	207531.245500001	707336.2144999999	555664.1900000011	614553.2850000006	583723.7659999948	ko00941,ko01100,ko01110	C06561	MetMap144	1.39532	0.165184	10.7139	3.42141	up	0.711114	0.434956	1.74261	0.80125	insig	1.28309	0.146007	0.16265	-2.62016	down
Walbp03067	Pelargonidin-3-O-(6''-caffeyl)Sophoroside	Flavonoids	Anthocyanidins	C36H37O18+	757.19	271.06	757.198	[M]+	3	-	-	55428.85350000005	60361.29900000013	71911.11250000003	532195.5305	265710.124	468337.10449999967	142778.25	261262.95999999982	285919.4745000007	183216.8025000007	211177.7280000007	184722.92749999982	-	-	-	1.44698	0.0460037	6.74605	2.75404	up	1.10496	0.123956	1.83524	0.875968	insig	1.34326	0.0614585	0.272046	-1.87808	down
Qmyp101217	Samboginone*	Terpenoids	Sesquiterpenoids	C15H22O3	251.16	145.1	250.1569	[M+H]+	2	-	-	131317.3274999997	409406.9420000002	238803.1965	2699679.2519999943	1877289.548999998	1967849.2249999992	453880.1840000014	533497.3744999986	482788.90100000077	670336.7429999991	707547.3214999984	542018.709500001	-	-	-	1.42534	0.011979	8.39588	3.06968	up	1.55557	0.0221556	4.45175	2.15437	up	1.06882	0.0948906	0.530231	-0.915308	insig
Zbrp003982	Sulfurein; Sulfuretin-6-O-glucoside*	Flavonoids	Aurones	C21H20O10	433.11	271.06	432.1056	[M+H]+	2	531-63-5	-	1545252.624000003	9227174.389500007	4763641.546999994	7770801.448999997	4945402.741499993	11034858.961	27650373.12749996	13774012.15900004	20885759.369000003	16104463.809	13929931.13850003	13525595.63249999	-	CM01865	MetMap144	0.704016	0.392012	1.52877	0.612371	insig	1.33762	0.0676627	0.381175	-1.39147	down	1.17515	0.039797	0.249334	-2.00385	down
MWSprf134	Plantagoside	Flavonoids	Flavanones	C21H22O12	467.12	305.07	466.1111	[M+H]+	3	78708-33-5	C17531	119836.72000000019	195746.702	226278.6129999996	1028104.375499999	558638.4089999985	1413299.4005	276497.4974999995	320315.9245000009	293150.5974999996	389605.453	446735.15900000103	361797.1745	-	C17531	-	1.37769	0.0778698	5.53654	2.46899	up	1.4113	0.104064	3.37097	1.75316	up	1.14611	0.0515669	0.608858	-0.715821	insig
Lmlp011377	3beta-Hydroxyatractylon*	Terpenoids	Sesquiterpenoids	C15H20O2	233.15	187.15	232.1463	[M+H]+	1	-	C17884	156027.6060000009	147595.59900000072	33863.10249999991	380347.9560000036	266991.4159999979	98212.54200000074	91896.2520000001	99447.13649999924	118152.8715000002	121462.85050000029	123248.68949999881	107468.49100000071	-	C17884	-	0.861358	0.235361	2.20913	1.14348	insig	1.07283	0.217317	2.40892	1.26839	up	0.166544	0.836481	1.09044	0.124907	insig
PD0876185	Poriolin	Flavonoids	Flavanones	C22H24O10	449.14	287.09	448.1369	[M+H]+	2	-	-	365745.24599999975	721310.6944999985	875293.3444999969	2306282.298999999	3025232.092000003	3258665.162499995	2064606.2969999998	927497.165999998	864999.1449999958	1663527.9300000041	1248087.1409999991	1371155.119000002	-	-	-	1.38175	0.00624625	4.3775	2.13011	up	1.30165	0.0351761	2.22711	1.15517	up	0.929525	0.241918	0.508763	-0.974936	insig
Zjyp102908	Ligucyperonol	Terpenoids	Sesquiterpenoids	C15H22O2	235.17	105.07	234.162	[M+H]+	1	105108-20-1	-	1106351.4615	2419399.988500006	1412796.6464999882	16931017.17250009	13079335.8305	10312914.34199995	2390854.118499992	1797584.680499995	4017307.367000004	4401910.364500014	4166194.799000022	4192924.594499988	-	-	-	1.44972	0.0217507	8.165	3.02945	up	1.49726	0.0212873	4.91403	2.29691	up	0.880986	0.246568	0.60184	-0.732548	insig
Lskp211406	siliendines D	Alkaloids	Alkaloids	C17H15N3O4	326.11	209.07	325.1063	[M+H]+	1	-	-	3519616.017499997	7893561.677000008	3724380.871999971	20906719.64650001	18377335.77999999	12294694.11849998	31893607.17049984	17132827.02249993	25308786.30700004	18886538.02100001	20281044.33600003	19749614.57449992	-	-	-	1.358	0.0233225	3.40734	1.76864	up	0.917075	0.217405	0.693867	-0.527269	insig	1.34005	0.0332575	0.203639	-2.29591	down
MWStz559	Quercetin-3,7-Di-O-glucoside*	Flavonoids	Flavonols	C27H30O17	627.15	303.05	626.1483	[M+H]+	3	6892-74-6	-	94122.91599999995	104057.55199999991	69542.1894999999	50923.23549999981	46016.95300000033	42961.40400000009	168430.3489999999	86071.18750000003	148764.0075000001	73729.02900000021	105958.6640000003	67027.59499999991	-	-	-	1.35489	0.0473645	0.522562	-0.936327	insig	1.44951	0.0703105	0.346922	-1.52732	down	0.906956	0.202627	0.663887	-0.590991	insig
MW0144769	Ala-Tyr-Asn	Amino acids and derivatives	Amino acids and derivatives	C16H22N4O6	367.16	136.07	366.1539	[M+H]+	3	-	-	1325339.104500003	1131788.112999999	862384.1245000002	1138305.951500001	1449226.768499997	1467588.6585000008	2087831.296499999	2107797.4269999997	2863502.6899999985	3027701.855500004	3112017.153500006	3090107.905499999	-	-	-	0.849259	0.229565	1.2216	0.288774	insig	1.42414	0.0435989	0.57445	-0.799746	insig	1.31995	0.0224121	0.470244	-1.08852	down
Lmcp002302	N6-(2-Hydroxyethyl)adenosine*	Nucleotides and derivatives	Nucleotides and derivatives	C12H17N5O5	312.13	180.09	311.123	[M+H]+	3	4338-48-1	-	1095137.0969999991	819362.1184999987	831097.1369999985	1913863.326000004	1114185.861500001	950432.9295000008	536611.7229999992	625842.5105000003	608182.5954999987	791242.3150000003	858096.7524999994	800928.5579999997	-	-	-	0.902534	0.299685	1.44904	0.535099	insig	1.37922	0.130785	2.24692	1.16795	up	1.28761	0.0585083	1.55063	0.632851	insig
MWSslk148	Rutin Trihydrate	Flavonoids	Flavonols	C27H36O19	611.16	303.06	664.1851	[M-3H2O+H]+	3	207671-50-9	-	26867.24200000001	66372.07550000008	54569.793999999885	61388.70299999999	68332.72150000009	90851.29049999992	211119.7375000004	161849.4929999998	245497.8734999997	230757.45449999982	160041.7199999999	161551.3385000001	-	-	-	0.889015	0.179446	1.49228	0.577519	insig	1.50183	0.0215451	0.356644	-1.48744	down	1.32983	0.0112643	0.238993	-2.06496	down
Lcfp121091	Cyclo(VVFF)	Others	Cyclonic peptide	C28H36N4O4	493.28	247.15	492.2737	[M+H]+	2	24181-12-2	-	8174840.705000058	8641417.446999976	2321184.252000006	8435924.965499993	16022025.16300006	7139975.483499961	17744664.40250004	10807223.56149996	14698288.31350001	9631878.198500052	10446867.67600001	9504601.489500064	-	-	-	0.786752	0.298835	1.6511	0.723432	insig	0.819563	0.325299	0.730585	-0.452876	insig	1.04611	0.0481893	0.442482	-1.17631	down
Latp005276	Granilin	Terpenoids	Sesquiterpenoids	C15H20O4	265.15	131.09	264.1356	[M+H]+	1	40737-97-1	C09470	63742.39749999974	66615.36850000008	34227.64500000018	377314.26100000046	251774.35699999897	137249.0020000005	23896.17949999992	37291.10849999996	16234.103000000081	37045.28849999978	68374.96149999963	46248.49850000009	-	C09470	-	1.36058	0.0984751	4.65617	2.21914	up	1.49964	0.0791809	9.89827	3.30718	up	1.09392	0.0879894	2.12584	1.08803	up
PDP027343	2-(4-{[3,5-dihydroxy-6-(hydroxymethyl)-4-[(3,4,5-trihydroxyoxan-2-yl)oxy]oxan-2-yl]oxy}phenyl)-5-hydroxy-7-methoxy-4H-chromen-4-one*	Flavonoids	Flavones	C27H30O14	579.17	285.07	578.1636	[M+H]+	1	-	-	151542.9430000001	91357.28649999939	40091.92799999962	635280.1345000032	328407.8089999993	835345.9055000086	177649.10350000032	427029.1345000001	350564.95499999763	306969.7244999986	346819.0254999996	292138.8189999986	-	-	-	1.34267	0.0694459	6.35719	2.66839	up	0.980878	0.188289	1.88333	0.913282	insig	1.1611	0.0763481	0.296251	-1.75511	down
MWStz213	Canthin-6-one*	Alkaloids	Plumerane	C14H8N2O	221.07	193.08	220.0637	[M+H]+	3	479-43-6	C09098	389438.7260000004	277695.5310000018	424108.45200000063	120937.10999999981	70067.81349999968	98409.14549999981	128367.78849999949	147029.4549999999	154638.91600000008	170089.0095000002	185012.0890000008	255885.8654999996	-	C09098	-	1.42	0.018067	0.265215	-1.91477	down	1.22805	0.0659939	0.672999	-0.571323	insig	1.37357	0.0345071	2.53756	1.34344	up
Wbkp006944	Canthin-4-one*	Alkaloids	Alkaloids	C14H8N2O	221.07	193.08	220.0637	[M+H]+	3	-	-	373970.4310000004	218346.645500001	402697.8750000003	133256.6785000003	93170.83249999977	87408.8590000002	103501.409	111109.0754999994	143335.89099999992	201272.3400000007	225306.67950000011	220556.64900000033	-	-	-	1.37529	0.0507099	0.315409	-1.66471	down	0.60257	0.481007	0.876769	-0.189731	insig	1.31847	0.0599154	2.77979	1.47497	up
Zbzp006804	Medicarpin 3-O-glucoside-6'-malonate	Flavonoids	Isoflavones	C25H26O12	519.15	271.1	518.1424	[M+H]+	3	131653-24-2	C16224	2610233.9775	4595699.536000022	6289331.859500001	4050964.0009999983	2415822.2595000067	5137700.114500005	11761721.59850001	5799412.4464999875	9050853.937999995	6018636.704000005	6402190.134500022	6134497.974499987	ko00943	C16224	-	0.304239	0.661096	0.859893	-0.217771	insig	1.27862	0.0834129	0.436062	-1.19739	down	1.04213	0.110739	0.507112	-0.979623	insig
MW0146122	Asp-His-Gly	Amino acids and derivatives	Amino acids and derivatives	C12H17N5O6	328.13	211.08	327.1179	[M+H]+	3	-	-	271483.7879999991	184446.1780000007	96103.13699999996	1398347.849000003	1484850.356500004	497873.04499999905	296810.4060000007	109846.4965000001	98397.02699999994	282580.5865000003	295545.74649999983	245288.409999998	-	-	-	1.33639	0.0925537	6.12476	2.61465	up	1.41055	0.0879126	6.69448	2.74297	up	0.198655	0.858081	1.09302	0.128317	insig
WapTKC119616	2-((1aR,2S,4S,5R,6aS,6bR)-5-hydroxy-4,6b-dimethyl-1,1a,2,4,5,6,6a,6b-octahydrocyclopropa[e]inden-2-yl)acrylic acid	Terpenoids	Sesquiterpenoids	C15H20O3	249.15	117.07	248.1412	[M+H]+	2	-	-	38947.68150000015	114554.1030000004	112378.12900000061	617721.1014999994	272049.8774999994	776283.2784999969	119592.40350000131	115021.3765000001	127318.845500001	195728.3555000007	207538.5800000005	182806.30500000058	-	-	-	1.32029	0.0846203	6.26619	2.64759	up	1.43299	0.0999024	4.60322	2.20264	up	0.722106	0.325915	0.734612	-0.444946	insig
Rfn07023	Tremulenolide B	Terpenoids	Sesquiterpenoids	C15H22O2	235.17	119.09	234.162	[M+H]+	1	-	-	1931566.5505000008	3873550.5860000113	2481164.522499979	29108735.58650016	22701643.551	17654686.46849988	4154350.8934999937	3121221.130499993	7172213.166500008	7289602.279500041	7131202.1380000375	7228235.506499971	-	-	-	1.45632	0.0226773	8.38314	3.06749	up	1.49107	0.020899	4.80801	2.26544	up	0.932686	0.228689	0.573533	-0.802052	insig
Zjjp092651	Nobilomethylene	Alkaloids	Terpenoid alkaloids	C15H20O3	249.15	175.15	248.1412	[M+H]+	2	38750-01-5	-	1174899.583000003	1663283.36199999	952270.330999998	5212995.691499987	5413869.759000008	3551067.3160000313	982620.7804999944	806267.057499998	1019493.8085	1487593.588999997	1484626.699499991	1452048.672999997	-	-	-	1.4298	0.0185932	3.74043	1.9032	up	1.55279	0.0222875	5.04844	2.33584	up	0.867519	0.255419	1.34969	0.432631	insig
Qmyp122014	Pterodnic acid	Terpenoids	Sesquiterpenoids	C15H20O3	249.15	69.03	248.1412	[M+H]+	2	-	-	1425590.0140000032	2051777.1294999868	1128864.269999997	6579140.7299999865	6759113.520000013	4357302.242000033	1121027.027999993	953543.7709999976	1255418.389499998	1950577.570499996	2019086.8139999881	1863566.832999996	-	-	-	1.42517	0.0204379	3.84166	1.94173	up	1.551	0.023844	5.314	2.4098	up	0.870277	0.254276	1.38326	0.468069	insig
WapTKC044151	14(5)-Abeo-13-Hydroxy-9-Methoxy-1,3,5,9-Furanoeremophilatetraen-14-al	Terpenoids	Sesquiterpenoids	C16H14O4	271.1	239.07	270.0892	[M+H]+	2	62706-43-8	-	38479.870000000046	141864.5005000006	67075.96850000026	308566.75150000077	133007.4430000003	290274.124500001	527276.7599999984	344253.95250000124	308710.8165000013	270290.8724999999	289727.6204999998	279432.2635000004	-	-	-	1.17405	0.081801	2.95791	1.56458	up	0.998827	0.166152	0.620084	-0.689466	insig	1.28966	0.0286366	0.209635	-2.25405	down
MWS201483	Phe-Hyp	Amino acids and derivatives	Amino acids and derivatives	C14H18N2O4	279.13	120.08	278.1267	[M+H]+	3	90965-82-5	-	76071.69200000002	145514.5439999998	72471.86300000019	23670.381499999952	36361.71049999999	44924.03649999997	31578.185500000014	36331.1215	38307.46049999998	45625.83550000001	63180.951000000096	50197.0795	-	-	-	1.28795	0.109519	0.356923	-1.48631	down	0.193584	0.953341	0.988131	-0.0172251	insig	1.28531	0.117946	2.76847	1.46909	up
PDP004186	Cnicothamnal	Others	Others	C15H22O2	235.17	107.09	234.162	[M+H]+	1	70855-60-6	-	54758.26149999987	45252.38149999992	54520.02699999986	265622.1809999995	222148.7290000001	138723.7159999999	43797.385500000266	122288.0055000009	126203.8640000004	114039.71200000051	80857.17549999997	96676.97250000024	-	-	-	1.43179	0.0507852	4.05418	2.01941	up	1.14163	0.0785813	2.14341	1.09991	up	0.862436	0.22805	0.528691	-0.919504	insig
PDP029071	methyl 4-oxo-2-(1H-pyrrol-2-yl)-1,4-dihydroquinoline-3-carboxylate	Alkaloids	Plumerane	C15H12N2O3	269.09	209.07	268.0848	[M+H]+	2	-	-	95467.58100000015	311535.8975000016	156124.55400000038	671429.6960000021	324007.0875000009	667927.3380000024	1411727.088999999	893630.1445000038	791985.5665000045	536156.7929999996	570277.7285000001	686378.965000001	-	-	-	1.21234	0.0656503	2.95379	1.56257	up	1.15565	0.114733	0.537029	-0.896927	insig	1.31907	0.0369797	0.18181	-2.4595	down
Rp003305	Orsellinic acid	Phenolic acids	Phenolic acids	C8H8O4	169.05	123.04	168.0423	[M+H]+	3	480-64-8	C01839	308285.9605000004	341588.4995000001	378816.5284999999	983832.1275000022	691127.3595000004	1351017.751999998	1239332.902499998	1531304.132999996	1073775.255000002	1028547.8069999991	901616.8015000005	1194273.2179999992	-	C01839	-	1.38103	0.0716951	2.94158	1.55659	up	0.83453	0.313761	0.78711	-0.345362	insig	1.4075	0.0178585	0.267581	-1.90195	down
Zbxp006600	Acacetin-7-O-glucosyl(1→4)xyloside	Flavonoids	Flavones	C27H30O14	579.17	285.08	578.163	[M+H]+	2	-	-	317288.77899999963	254042.65400000018	37750.20199999993	854762.194000002	864442.9844999984	3359361.8374999966	624847.0485000006	784357.7740000009	549738.4159999993	670777.9949999985	892814.0544999999	603316.8904999971	-	CM00936	MetMap121	1.20947	0.214691	8.33807	3.05971	up	0.957706	0.338161	2.5925	1.37435	insig	1.06488	0.0158628	0.310924	-1.68537	down
mws1715	Cordycepin*	Nucleotides and derivatives	Nucleotides and derivatives	C10H13N5O3	252.11	136.06	251.1018	[M+H]+	1	73-03-0	C08431	9567685.345500004	6752903.568999995	8916774.901500018	28551334.65949997	17661509.95249999	8905768.113999994	5602732.567500002	4603869.423000002	7544713.071499998	8785657.279	8578189.91500001	8361012.988499999	-	C08431	-	1.05488	0.219741	2.18401	1.12698	up	1.3041	0.156905	3.10504	1.63461	up	1.02119	0.108634	1.42172	0.507635	insig
MWSmce116	5'-Deoxyadenosine*	Nucleotides and derivatives	Nucleotides and derivatives	C10H13N5O3	252.1	136.06	251.1018	[M+H]+	1	4754-39-6	C05198	13847354.1635	9219823.40049999	12959105.16850002	36626544.14499995	24083918.97049999	12349325.95549999	7789474.734999998	5996077.804000001	10357045.045	12111579.733	11351396.50850001	11210077.672	-	C05198	-	1.0276	0.216929	2.02796	1.02003	up	1.31634	0.141484	3.02618	1.5975	up	1.02283	0.106394	1.49223	0.577469	insig
WaTKp01218	2-(2-Ethynyl-2,4-cyclopentadien-1-ylidene)ethenol	Others	Alcohol compounds	C9H6O	131.05	103.05	130.0419	[M+H]+	1	393561-91-6	-	7020202.086500005	7998801.203999992	5735234.889000013	2886331.8859999967	3355987.597	3189968.8244999987	2463110.0115	2264840.844000001	4556087.679500003	4353035.897499998	4143896.8090000018	4067726.734000001	-	-	-	1.42891	0.0247911	0.454475	-1.13773	down	0.224304	0.95284	1.01597	0.0228553	insig	1.23984	0.0181306	2.23548	1.16058	up
pme3961	Deoxyadenosine*	Nucleotides and derivatives	Nucleotides and derivatives	C10H13N5O3	252.11	136.06	251.1018	[M+H]+	1	958-09-8	C00559	17464736.4465	13058790.28599999	16317714.83150003	48633664.02899995	34711054.76199998	16619566.42549999	10616692.8135	8415544.515500002	14684767.4725	15822189.78149999	16055292.77450001	14933344.3395	ko00230,ko01100,ko01232,ko02010	C00559	-	1.08415	0.19412	2.13411	1.09363	up	1.30722	0.135221	2.9648	1.56794	up	0.984818	0.13235	1.38925	0.474303	insig
Lcyp000111	Stellarin A	Others	Cyclonic peptide	C14H11N3O2	254.09	209.08	253.0851	[M+H]+	1	-	-	44156.69950000007	87065.3339999998	78335.66350000017	237008.30749999988	152970.0554999989	256561.5865000008	274679.9225000018	215641.7970000002	201479.02199999942	168839.1814999999	203156.1754999991	226455.5130000018	-	-	-	1.34967	0.0304353	3.08526	1.62539	up	0.351084	0.719903	0.934575	-0.097617	insig	1.34134	0.00685547	0.302916	-1.72301	down
Zken00392	1-(9Z-octadecenoyl)-sn-glycero-3-phosphocholine	Lipids	LPC	C26H52NO7P	544.34	485.26	521.3481	[M+Na]+	1	-	-	9441168.033999933	1891679.0934999909	745016.4999999999	1442532.575500004	2525654.6440000082	1466254.206500006	3362519.103999987	7031673.382500012	2308933.584499998	1431797.912500005	1423622.180999991	1365732.736499996	-	-	-	0.273221	0.502895	0.449951	-1.15216	insig	1.13148	0.2284	0.427803	-1.22498	down	0.401799	0.950283	0.950779	-0.0728183	insig
Sacp005643	epiacoronene	Terpenoids	Sesquiterpenoids	C15H22O2	235.17	199.15	234.162	[M+H]+	2	-	-	55629.772000000536	141357.0270000003	164736.7070000007	1258512.087000001	920556.2710000012	2017359.9505	280386.7865000024	295420.9654999986	356601.8260000036	540934.673000002	534810.3345000029	491850.0369999987	-	-	-	1.40692	0.05735	11.6012	3.5362	up	1.48928	0.0777778	4.50063	2.17013	up	1.1914	0.0121345	0.387945	-1.36608	down
Xmyp005599	Kaempferol-3-O-galactoside-4'-O-glucoside	Flavonoids	Flavonols	C27H30O16	611.16	287.06	610.1534	[M+H]+	3	-	-	437768.5244999984	266555.1400000009	136082.92999999982	1820970.8960000009	1278227.95299999	2753766.39250001	891053.7270000009	1034683.1985	990622.4789999992	1012984.4175000021	1128590.380999998	868375.7840000016	-	CM00493	MetMap113,MetMap114	1.3849	0.0553926	6.96444	2.80001	up	1.2788	0.149788	2.00694	1.005	up	1.28189	0.0063922	0.28817	-1.79501	down
Zbzp003056	Isoorientin-7-O-glucoside*	Flavonoids	Flavones	C27H30O16	611.17	449.11	610.1534	[M+H]+	3	-	-	249538.9500000002	444310.97749999893	416154.49599999905	506466.72649999976	394024.4735000005	539927.0130000007	853572.1105000009	816205.3340000006	749909.9804999995	667243.0639999997	561640.4164999994	548963.0240000007	-	CM00186	MetMap105	0.839927	0.222978	1.29767	0.375922	insig	1.4712	0.00537859	0.595291	-0.748333	insig	1.30154	0.00813789	0.458739	-1.12426	down
MWSmce309	Nigakinone	Alkaloids	Plumerane	C15H10N2O3	267.07	252.06	266.0691	[M+H]+	2	18110-86-6	C17879	26106.055999999917	56742.03449999986	28252.787000000015	1075395.348000001	251144.0970000011	1167967.411999997	828762.6564999948	1413276.6490000032	1061071.575500004	1027421.311499995	1010378.1804999979	1048761.624000001	-	C17879	-	1.40037	0.112153	22.4526	4.48881	up	0.64496	0.479029	0.755199	-0.405071	insig	1.41349	0.0242439	0.0336352	-4.89388	down
Rfp05175	4'-Demethyleucomin glucosyl rhamnoside*	Flavonoids	Other Flavonoids	C28H32O14	593.18	285.08	592.1792	[M+H]+	2	-	-	29821.888500000387	32456.38600000005	18380.36500000005	98971.1365000003	71947.3400000002	125250.45750000009	50365.20650000023	104277.00099999939	49600.082500000164	51282.511500000466	51269.1395000003	65999.10700000003	-	-	-	1.40454	0.034955	3.67188	1.87652	up	0.888389	0.268291	1.45009	0.536139	insig	1.18858	0.1442	0.394916	-1.34038	down
Qmyp101301	Solanoid B	Terpenoids	Sesquiterpenoids	C15H20O	217.16	133.1	216.1514	[M+H]+	2	-	-	208774.6839999998	472966.4345000012	271873.7079999982	3257878.438500017	2675424.276000001	2013972.60399999	454212.1409999985	334951.0374999993	740484.8045000009	875758.2525000038	755923.8820000039	862477.6259999956	-	-	-	1.44823	0.0189795	8.33384	3.05898	up	1.50512	0.0186913	5.19549	2.37726	up	0.843306	0.264014	0.623421	-0.681721	insig
WapTKC211251	Dihydrozeatin-9-N-glucoside*	Nucleotides and derivatives	Nucleotides and derivatives	C16H25N5O6	384.19	222.13	383.1805	[M+H]+	2	1226978-31-9	-	1721323.122999998	2635817.8204999967	2313677.691500001	3606524.382000001	5437965.897499988	1906626.701499999	4100040.691000006	6613010.256000003	4274474.1635	3317168.1279999837	3621453.3699999982	3709521.0919999997	-	-	-	0.813399	0.294711	1.64165	0.715142	insig	0.746674	0.362668	0.730682	-0.452684	insig	1.28293	0.0637925	0.445091	-1.16783	down
WapTKC044175	Wilforonide	Terpenoids	Sesquiterpenoids	C13H16O3	221.12	175.11	220.1099	[M+H]+	3	104331-87-5	-	117357.5799999999	531939.6120000018	422643.8130000026	2819127.609499992	2004653.869999998	4141540.8464999786	716318.5725000037	630887.3020000025	584051.414000005	1183379.145500004	1097893.126500003	1084436.003000008	-	-	-	1.35008	0.0469438	8.36363	3.06413	up	1.50696	0.0633031	4.64222	2.21482	up	0.903524	0.137488	0.555048	-0.849315	insig
Lhhp102917	Micheliolide	Terpenoids	Sesquiterpenoids	C15H20O3	249.15	145.1	248.1412	[M+H]+	1	68370-47-8	C09507	68312.64450000011	187401.72100000057	201374.8170000009	1100289.521999997	727304.5759999995	1570551.647999991	302916.2820000026	235561.4495000012	288084.8495000016	499626.1720000015	450427.2740000006	441106.3190000022	-	C09507	-	1.37486	0.0529294	7.43432	2.8942	up	1.48451	0.0713303	4.11118	2.03955	up	0.996769	0.081774	0.553	-0.854648	insig
MWS5165	Diethyl 2-methyl-3-oxosuccinate	Organic acids	Organic acids	C9H14O5	203.09	129.05	202.0841	[M+H]+	3	759-65-9	C04067	88440.16450000007	88313.07149999926	63837.915500000265	247060.1534999996	276179.2819999997	207475.1815000016	60055.7004999996	63543.24449999987	116719.0280000002	60120.38349999976	94618.84499999954	89943.28800000018	-	C04067	-	1.45236	0.00715384	3.03716	1.60272	up	1.46733	0.00387305	3.04062	1.60436	up	0.103211	0.996688	1.00114	0.00163903	insig
WapTKC208442	Rupestonic Acid K	Terpenoids	Sesquiterpenoids	C15H20O4	265.14	229.12	264.1362	[M+H]+	1	-	-	93558.42149999947	128318.85199999981	48191.47199999981	988948.7450000023	478508.2614999974	316484.2125000008	105643.5104999998	101739.9815	62603.59500000004	139277.7594999992	131614.7814999989	131387.6170000001	-	-	-	1.36724	0.128629	6.60551	2.72367	up	1.46384	0.129765	6.60751	2.72411	up	0.119743	0.999253	1.0003	0.000436282	insig
MW0156009	Pro-Thr-Ser	Amino acids and derivatives	Amino acids and derivatives	C12H21N3O6	326.14	127.04	303.143	[M+Na]+	3	-	-	118582.1464999999	120397.4904999999	78050.17400000004	128419.43899999981	129612.3020000001	104957.9975	315827.1440000002	673648.3800000004	383520.7070000002	274628.12300000014	361733.4225000009	271920.4439999998	-	-	-	0.678793	0.404316	1.14497	0.19531	insig	1.47777	0.0910741	0.264378	-1.91933	down	1.34218	0.0827595	0.230904	-2.11464	down
MW0149789	Gln-Pro-Gln	Amino acids and derivatives	Amino acids and derivatives	C15H25N5O6	372.18	233.15	371.1805	[M+H]+	3	-	-	514185.6529999997	947922.0275000012	975301.5140000002	4414600.435000001	1799212.9075	3529271.335499998	986713.7809999998	972273.515	937007.925000001	1462062.238500001	1461809.7555	1278475.7944999991	-	-	-	1.33446	0.0816689	3.99731	1.99903	up	1.42328	0.0969764	3.36433	1.75032	up	0.64746	0.41382	0.841648	-0.248711	insig
WapTKC122027	Ixerin D	Terpenoids	Sesquiterpenoids	C21H30O9	427.2	229.12	426.189	[M+H]+	2	-	-	97137.18399999988	176624.34750000032	187904.7910000001	657808.7840000005	375637.39300000033	1279971.703	304664.5695	222973.38449999987	150628.85849999991	290984.23749999923	337815.8559999987	322803.4799999997	-	-	-	1.30151	0.145574	5.01102	2.3251	up	1.27168	0.17506	3.41078	1.7701	up	0.785387	0.255214	0.680656	-0.555002	insig
WapTKC039728	7-hydroxy-3a,7,8-trimethyl-2,3,6,8,8a,8b-hexahydro-1H-acenaphthylen-4-one	Terpenoids	Sesquiterpenoids	C15H22O2	235.17	105.07	234.162	[M+H]+	1	873199-69-0	-	1347118.261	2844545.403000009	1697527.503999989	20611114.80150013	16564068.20850001	12370801.94449992	2875074.615499996	2055322.6734999968	5021485.8170000035	5124781.711000032	5105027.275000024	4993729.935499979	-	-	-	1.45227	0.0224825	8.41304	3.07263	up	1.48643	0.0205816	4.97855	2.31573	up	0.86141	0.266642	0.591767	-0.7569	insig
MWSHC20110	8-Methoxyapigenin*	Flavonoids	Flavones	C16H12O6	301.07	286.05	300.0634	[M+H]+	1	57096-02-3	-	203621.6920000003	496464.4245000004	191158.65049999923	9623789.13599999	3242568.711000001	7058531.952500015	6462998.83299996	15021679.15549994	11854160.10300001	11530183.60950001	11136472.91349998	10494191.80499996	-	CM00664	MetMap104	1.43965	0.0753814	22.3562	4.48261	up	0.887038	0.22971	0.597648	-0.742632	insig	1.40151	0.0492245	0.0267329	-5.22524	down
Sadp005010	8-Methyltheophylline	Alkaloids	Alkaloids	C8H10N4O2	195.09	138.07	194.0804	[M+H]+	1	830-65-9	-	2097277.885999999	590070.2970000006	649379.3509999998	3616749.498000001	1547735.4215	2188396.404499997	11850553.3605	815365.1709999995	665721.1795000014	2134847.1605000068	2012979.669500005	2098103.6769999983	-	-	-	1.04316	0.166708	2.20362	1.13988	up	0.185383	0.64611	0.551536	-0.858473	insig	0.464746	0.463858	0.250286	-1.99835	insig
Lwmp121430	Curdionolide B	Terpenoids	Sesquiterpenoids	C15H20O3	249.15	191.1	248.1412	[M+H]+	2	-	-	81077.78350000018	113280.9814999989	69759.14650000009	366648.9249999993	301750.5890000001	200817.1175000018	56668.71300000006	44270.43200000012	61354.137500000026	105663.2419999996	90739.5519999992	77272.04799999988	-	-	-	1.40518	0.0446399	3.29102	1.71853	up	1.53678	0.038155	5.35584	2.42111	up	1.1463	0.107044	1.62741	0.702579	insig
Hmtp000776	4,5,6-Trihydroxy-2-cyclohexen-1-ylideneacetonitrile	Alkaloids	Alkaloids	C8H9NO3	168.07	105.03	167.0582	[M+H]+	3	-	-	470590.8575000002	622559.7599999995	438750.1590000009	254482.0644999998	241826.13699999987	252266.1024999997	186350.2205	142773.02599999998	332781.0900000002	299185.7799999999	314443.7805000001	327828.523	-	-	-	1.41027	0.0434933	0.488657	-1.03311	down	0.553324	0.665337	1.13094	0.177523	insig	1.21737	0.0229317	2.31438	1.21063	up
Qmyp101121	Procurcumenol	Terpenoids	Sesquiterpenoids	C15H22O2	235.17	133.1	234.162	[M+H]+	1	21698-40-8	-	1768196.2264999992	3844459.6780000115	2299464.225999983	28261585.56000016	21596326.72549999	16238716.97999991	3931721.2229999863	2734917.842999992	6398818.96700001	6900564.650500027	6764456.470500032	6716240.210999975	-	-	-	1.44842	0.0275198	8.35385	3.06244	up	1.49056	0.0278716	5.05888	2.33882	up	0.85806	0.256348	0.605575	-0.723621	insig
MWSslk237	Homoplantaginin*	Flavonoids	Flavones	C22H22O11	463.13	301.07	462.1162	[M+H]+	1	17680-84-1	C17762	835843.5855	769764.4354999992	743946.4409999981	5327238.307500007	1510361.688999993	7046957.778500025	8768685.782500032	13853194.910999998	6695283.913499967	6873299.3649999825	7877931.997999979	7382951.726000003	-	C17762	MetMap110	1.28125	0.14313	5.90944	2.56302	up	1.03626	0.13232	0.473598	-1.07826	down	1.41019	0.0516357	0.0801426	-3.64129	down
Rfn01132	Psicofuranine*	Nucleotides and derivatives	Nucleotides and derivatives	C11H15N5O5	298.12	136.06	297.1073	[M+H]+	1	1874-54-0	-	27435780.55650001	38399756.7695	42220012.33049998	72472647.4075	63579503.5275	85760357.69849998	67167742.05250004	41130465.038	65425664.19800004	41362184.49749999	43272487.95000003	48465642.01500002	-	-	-	1.3572	0.0112615	2.05276	1.03757	up	0.91676	0.209355	1.27681	0.352545	insig	1.07591	0.103664	0.621996	-0.685023	insig
Ladp006326	Derriscandenoside A*	Flavonoids	Isoflavones	C22H22O10	447.13	285.08	446.1208	[M+H]+	1	-	-	1172425.844000003	1342487.512999998	630417.8200000015	2146454.357500005	1083779.9180000029	4546161.167999999	3491608.044999992	3997067.681999997	4371186.9319999935	2950320.1815000065	3007476.32799999	3481983.8054999737	-	-	-	0.958515	0.268445	2.47236	1.30589	insig	0.920039	0.31387	0.65569	-0.608914	insig	1.35574	0.00108328	0.265208	-1.9148	down
Lacp004926	3,8-Dihydroxy-1-methoxy-9,10-anthraquinone glucoside	Quinones	Anthraquinone	C21H20O10	433.11	271.06	432.1051	[M+H]+	3	-	-	1324742.390000005	1558932.413500001	2466010.286500006	1319622.798000003	1462116.560500006	1502969.0729999968	4145157.3914999887	1810745.4919999999	3171906.472999996	2288001.5815000082	2277662.126999991	2039292.355999982	-	-	-	0.695241	0.415433	0.800927	-0.320257	insig	1.28433	0.138963	0.469413	-1.09107	down	0.917714	0.196968	0.586086	-0.770815	insig
pmp000573	Acacetin-7-O-galactoside*	Flavonoids	Flavones	C22H22O10	447.13	285.08	446.1213	[M+H]+	1	-	-	1543181.757000005	1466560.526999999	666917.8075000021	2127934.172000005	1146385.135500003	4600272.860499999	3318869.7784999968	4283573.742999996	4647419.240499993	3601062.0855000117	3601167.8179999865	3815944.420999969	-	CM00937	MetMap121	0.853713	0.304786	2.14178	1.09881	insig	0.934557	0.290435	0.642831	-0.637488	insig	1.30612	0.00575792	0.300139	-1.7363	down
Lcfp013143	N(6)-OH-Me-Adenosine*	Nucleotides and derivatives	Nucleotides and derivatives	C11H15N5O5	298.11	136.06	297.1073	[M+H]+	1	-	-	24317752.49200001	35722990.22949999	40037205.11799998	63931771.34649999	63146599.72099999	87090107.46999995	56102548.42300008	41058298.06850001	59150478.81650001	43413559.678	42710358.23250002	41527180.43249997	-	-	-	1.32887	0.0214148	2.14002	1.09762	up	1.11532	0.123587	1.37014	0.454324	insig	1.10244	0.0639324	0.640248	-0.643298	insig
Lhhp102910	Costunolide	Terpenoids	Sesquiterpenoids	C15H20O2	233.15	145.1	232.1463	[M+H]+	1	553-21-9	C09382	197005.8164999995	112470.8565000005	175128.69349999938	2103975.0290000043	1232794.331500001	591808.3775	303588.5649999986	271399.3085000002	500765.2154999984	429370.81299999997	413446.7064999996	351599.072999997	ko00909,ko01110	C09382	-	1.3868	0.119553	8.10676	3.01912	up	1.313	0.159027	3.65193	1.86866	up	1.20068	0.0978395	0.45048	-1.15046	down
PDP137216	N-p-coumaroyl-N'-caffeoylputrescine	Alkaloids	Phenolamine	C22H24N2O5	397.18	147.04	396.1685	[M+H]+	3	-	-	114931.0095	78474.64200000018	165680.38900000099	1171611.414	1390078.793000001	2228348.606	338197.1914999984	226743.5390000013	235484.0235000005	466840.90050000226	459062.4130000004	346916.1130000004	-	-	-	1.43934	0.0436431	13.3395	3.73764	up	1.52006	0.0523422	5.98437	2.5812	up	1.21969	0.0333252	0.448619	-1.15644	down
Zbsp004858	Tricin-5-O-(6'-O-malonyl)glucoside	Flavonoids	Flavones	C26H26O15	579.13	331.08	578.1272	[M+H]+	3	-	-	75037.51150000002	69080.26350000032	46306.974999999715	121709.62599999971	119530.68499999981	147936.7460000001	150784.7649999995	214543.7100000012	212662.32950000052	127025.36149999981	132836.1299999998	96124.47999999992	-	-	-	1.36482	0.00637752	2.04373	1.03121	up	1.30604	0.0782135	0.673327	-0.57062	insig	1.35945	0.0145351	0.32946	-1.60183	down
Rfn03441	3-hydroxy-1,4a-dimethyl-7-(3-{[3,4,5-trihydroxy-6-(hydroxymethyl)oxan-2-yl]oxy}prop-1-en-2-yl)-2,3,4,4a,5,6,7,8-octahydronaphthalen-2-one*	Terpenoids	Sesquiterpenoids	C21H32O8	413.22	251.16	412.2097	[M+H]+	1	-	-	833618.0920000019	3027656.7955	2639242.8880000003	14091640.26799997	9588508.708499962	22646238.46499999	4089641.9364999915	4322036.266500008	4799678.441499989	5857325.101000007	3772269.557500003	4708733.348499998	-	-	-	1.34192	0.0699194	7.12657	2.83321	up	1.44165	0.101794	3.50656	1.81006	up	1.02916	0.069497	0.49204	-1.02315	down
MW0149797	Gln-Ser-Ala	Amino acids and derivatives	Amino acids and derivatives	C11H20N4O6	305.13	143.08	304.1383	[M+H]+	3	-	-	10485446.5255	16121476.1465	21245960.95300001	104274245.2465	42165069.615	87051715.20799999	94338161.40199997	19043370.13250001	45971705.083000004	47698710.26350001	45452551.86099998	47483725.2075	-	-	-	1.36101	0.0752118	4.87935	2.28669	up	0.679887	0.440178	1.46524	0.551139	insig	1.03013	0.231964	0.300294	-1.73555	down
pmb0475	Gallic acid-4-O-(6'''-feruloyl)sophoroside	Phenolic acids	Phenolic acids	C29H34O18	671.18	509.0	670.1745	[M+H]+	3	-	-	28579.916500000083	67074.60100000014	73275.16500000004	170846.09399999972	285220.1620000001	479963.2620000002	313273.955499999	205984.9875000009	235333.2535000007	214320.44600000052	246728.52050000013	154389.7924999999	-	-	-	1.31442	0.101923	5.54094	2.47013	up	0.323737	0.580644	1.24044	0.310857	insig	1.32256	0.0144	0.223869	-2.15927	down
Lcfp001271	dihydrozeatin-7-N-glucose	Alkaloids	Alkaloids	C16H25N5O6	384.19	222.14	383.1805	[M+H]+	2	-	-	1691616.949999998	2859962.545999997	2984698.839500002	3163076.8030000017	5560145.324999987	2504349.647499999	4168884.756500006	6575544.296000003	4371826.6205	4198420.367999981	3338942.798499998	3672239.9699999983	-	-	-	0.776579	0.319262	1.4898	0.575122	insig	0.802774	0.345093	0.742748	-0.429055	insig	1.19272	0.0615351	0.498555	-1.00418	down
MW0148052	Cys-Phe-Gln	Amino acids and derivatives	Amino acids and derivatives	C17H24N4O5S1	397.16	235.07	396.1467	[M+H]+	3	-	-	1462993.686999998	1616699.0104999968	1448039.578500004	1989404.3630000008	1658187.636499995	1278239.0259999991	7196046.795500025	4707254.957499996	4870557.821499991	3813316.8494999763	3312700.7709999937	3399589.2400000063	-	-	-	0.419746	0.589081	1.08792	0.121578	insig	1.49913	0.0324253	0.293661	-1.76778	down	1.40074	0.0361344	0.269928	-1.88935	down
Lmsp004166	Quercetin-3-O-glucoside-7-O-rhamnoside*	Flavonoids	Flavonols	C27H30O16	611.16	303.05	610.1534	[M+H]+	3	-	-	30227.313000000013	59182.41500000008	62557.500499999886	103931.7905	31817.21850000005	31888.18549999997	209878.20400000038	137845.3105	182392.2874999998	239686.94550000012	140489.4419999998	176233.26550000013	-	-	-	4.3068e-05	0.855599	1.10311	0.141582	insig	1.32101	0.0199528	0.316227	-1.66097	down	1.32505	0.0135559	0.286668	-1.80255	down
Zbcp002823	Cyanidin 3-O-rutinoside	Flavonoids	Anthocyanidins	C27H31O15+	595.16	287.06	595.1657	[M]+	3	28338-59-2	C08620	1266480.926	968995.6445	587666.7360000003	3239187.0434999983	3499785.7185000014	1234449.8945	10096570.06999999	5158178.6175	4991483.342499998	3232851.546499999	3493007.895000002	2954736.979500003	ko00942	C08620	-	1.17557	0.130187	2.82431	1.4979	up	1.19203	0.119885	0.393823	-1.34438	down	1.3637	0.0721048	0.13944	-2.84228	down
PD0378629	12-methyltetracyclo[8.3.1.02,5.07,12]tetradec-8-ene-1,6-diol	Terpenoids	Sesquiterpenoids	C15H22O2	235.17	67.05	234.162	[M+H]+	2	-	-	215315.4469999997	488589.6955000008	599610.0829999995	4984048.603999998	5466760.889499987	7796307.51850001	1058391.078499998	966977.0429999994	1331622.986500004	1882306.697499993	1979049.7844999968	1840390.2004999968	-	-	-	1.43419	0.0213022	13.9984	3.80719	up	1.54141	0.0276614	5.43556	2.44243	up	1.20638	0.0124363	0.388299	-1.36476	down
Lcsp003365	cis-Zeatin riboside*	Alkaloids	Alkaloids	C15H21N5O5	352.16	220.12	351.1543	[M+H]+	2	15896-46-5	C16449	654265.9920000017	918664.2434999964	1107035.871499998	867592.9284999992	760510.6650000017	409600.31400000036	725156.3075000003	1597524.4335	3061605.530499995	1524431.8524999968	1345591.5174999991	1364986.4005	ko00908,ko01110	C16449	-	0.692438	0.324626	0.760347	-0.39527	insig	1.04865	0.240558	0.378454	-1.40181	down	0.760507	0.315971	0.497738	-1.00654	insig
Labp005025	5-O-Malonylisosakuranin	Flavonoids	Flavanones	C25H26O13	535.14	287.09	534.1373	[M+H]+	2	-	-	528881.947499994	494807.18500000186	170685.6454999996	2214265.625500002	1171696.519999991	4346953.7425000165	1636963.0604999932	2037673.7075000168	1704996.9629999981	1713967.678499989	1531645.895499974	1445162.020999996	-	-	-	1.30028	0.142954	6.47445	2.69476	up	0.425417	0.490273	1.43744	0.523505	insig	1.30567	0.00119186	0.222018	-2.17125	down
PDP154011	2'-Hydroxygenistein 7-O-(6''-malonylglucoside):5,7,2',4'-Tetrahydroxyisoflavone 7-O-(6''-malonylglucoside)	Flavonoids	Isoflavones	C24H22O14	535.11	287.06	534.101	[M+H]+	3	137351-13-4	-	503774.7704999935	454522.1870000012	157821.86999999962	2286513.071000001	1346592.9749999892	4566200.725500021	1841398.2569999932	1645853.760000013	2019191.2719999969	1780843.205499987	1753078.7004999719	1616404.6239999959	-	-	-	1.32975	0.130431	7.34627	2.87701	up	0.5474	0.447149	1.48904	0.574381	insig	1.31691	0.000661378	0.202693	-2.30263	down
Zbbp005659	Biochanin A 7-O-(6-O-malonyl-beta-D-glucoside)*	Flavonoids	Isoflavones	C25H24O13	533.13	285.07	532.1211	[M+H]+	3	34232-17-2	C12625	21086779.54499981	21263634.48700004	5800046.442499985	92464771.0415	58025999.14449963	183278416.0830006	65532805.71149974	77026722.2270006	83836400.7449998	69053094.1749996	72889101.26199895	64044589.14999984	ko00943	C12625	-	1.3121	0.123051	6.9318	2.79323	up	0.576066	0.439636	1.47427	0.560003	insig	1.27919	0.0013168	0.212683	-2.23323	down
PDP167366	6-hydroxy-2-(4-hydroxyphenyl)-5-methoxychromen-4-one	Flavonoids	Flavones	C16H12O5	285.08	168.0	284.0685	[M+H]+	2	-	-	232410.2184999988	282668.4390000003	63029.057999999764	1111755.7175	739696.7174999956	2097304.679000004	720803.8614999977	869909.3400000057	956742.7059999964	490792.855999996	708363.1464999923	863596.5539999992	-	-	-	1.31074	0.105423	6.83049	2.77199	up	0.747456	0.367913	1.55008	0.632341	insig	1.24793	0.0023776	0.226935	-2.13965	down
Safp001796	4-Hydroxy-L-tryptophan	Amino acids and derivatives	Amino acids and derivatives	C11H12N2O3	221.09	158.06	220.0848	[M+H]+	1	25242-90-4	C21777	13998048.39049999	12237776.295	14191056.31499999	6161501.824999997	7658008.049000015	10157398.98	5465412.935499996	4026836.950500001	7205548.688499997	8416852.88899999	8417844.038999995	7850879.753500002	ko00901	C21777	-	1.31889	0.0245671	0.593093	-0.753669	insig	0.996546	0.181306	1.43593	0.521988	insig	1.33661	0.00329997	2.42109	1.27566	up
Wbjp002330	1,3-dihydroxy-2,3,3a,4-tetrahydropyrrolo[2,1-b]quinazolin-9(1H)-one	Alkaloids	Alkaloids	C11H12N2O3	221.09	175.09	220.0848	[M+H]+	1	-	-	4947552.180499997	4245815.346499999	4981781.382499997	2364756.9095	2873569.712500005	3342360.7065000013	2077665.046499999	1538728.3055	2824768.073999998	3067375.627499996	2861564.3389999988	2498053.3165	-	-	-	1.37954	0.00782252	0.605333	-0.724199	insig	0.947372	0.207073	1.33216	0.413772	insig	1.30648	0.00701676	2.20071	1.13797	up
MWSprf117	5-Hydroxytryptophan	Amino acids and derivatives	Amino acids and derivatives	C11H12N2O3	221.09	130.06	220.0848	[M+H]+	1	4350-09-8	C01017	7700154.041499995	6672215.511999999	7584597.904999995	3394278.0735	4365245.07000001	5314537.1455000015	3227126.475999999	2159990.991	4465536.567999999	4699727.703499993	4242027.257499995	4417555.991000001	-	C01017	-	1.34328	0.0163255	0.59544	-0.747972	insig	0.828947	0.285135	1.32696	0.408123	insig	1.27445	0.0132728	2.22853	1.15609	up
pme1109	Guanine*	Nucleotides and derivatives	Nucleotides and derivatives	C5H5N5O	152.06	135.03	151.0494	[M+H]+	2	73-40-5	C00242	1307990.829500002	1593285.583499999	1692921.4664999982	4147708.026000002	2505421.750999999	2893082.475	2326835.016500004	2068616.8605000009	2241370.099000001	2302932.845499999	2120710.189999999	2062965.597000002	ko00230,ko01100,ko01232	C00242	-	1.35542	0.0726546	2.07788	1.05512	up	1.17826	0.187029	1.43837	0.524436	insig	1.30195	0.0113469	0.692229	-0.53068	insig
zjbp111636	7βH-guaia-1(10)-en-12,8β-olide	Terpenoids	Sesquiterpenoids	C15H20O3	249.15	143.08	248.1412	[M+H]+	1	-	-	75886.49599999982	249732.73400000102	250660.98450000142	1516651.9504999968	986187.0654999992	2317057.5829999917	329410.780000001	336179.3285000016	308923.9840000023	620110.5410000011	487529.87750000024	560236.3890000017	-	-	-	1.36301	0.0642863	8.36381	3.06416	up	1.49282	0.0801924	4.94595	2.30625	up	0.911962	0.147201	0.591351	-0.757913	insig
Lmxp000429	Hercynine	Alkaloids	Alkaloids	C9H15N3O2	198.12	95.06	197.1164	[M+H]+	3	534-30-5	C05575	711207.3600000001	602149.5025000003	482680.4630000002	1240316.134	1055086.9640000002	725978.2685	1604100.1935	1433268.698000001	1065836.5055	1213503.8925	1192538.432999999	1239421.8835	ko00340,ko01100	C05575	-	1.20929	0.0966694	1.68225	0.750391	insig	0.957455	0.174758	0.736347	-0.441543	insig	1.3304	0.0265331	0.437716	-1.19193	down
Ladp005693	portulacanone A malonyl glucoside	Flavonoids	Other Flavonoids	C27H30O13	563.18	315.12	562.1686	[M+H]+	2	-	-	191096.1630000002	281601.1934999996	117288.5359999997	281029.6050000004	70495.00349999973	1519502.868499996	1145597.3055	877892.2645000026	1227268.033999996	614510.9684999997	675756.297999999	275517.8410000008	-	-	-	0.40471	0.444802	3.17131	1.66508	insig	0.915337	0.41731	0.575567	-0.796945	insig	1.37283	0.00600269	0.181492	-2.46202	down
Lahp004593	Rhamnazin 3-O-β-D-glucopyranoside(Flavoyadorinin A)*	Flavonoids	Flavonols	C23H24O12	493.13	331.08	492.1268	[M+H]+	3	20486-38-8	-	91706.40700000004	108735.7840000001	114667.3914999999	524607.8185000004	305186.459	727169.8455000003	728248.0249999989	1053511.582999998	620234.3000000003	853076.4049999991	581463.5029999999	744329.637499996	-	-	-	1.40541	0.0763361	4.94102	2.30481	up	0.990758	0.189677	0.648197	-0.625497	insig	1.41078	0.0329887	0.131187	-2.93031	down
PDP274685	7-{[(2S,3R,4R,5S,6R)-3,4-dihydroxy-6-(hydroxymethyl)-5-{[(2R,3R,4R,5R,6S)-3,4,5-trihydroxy-6-methyloxan-2-yl]oxy}oxan-2-yl]oxy}-5-hydroxy-2-(4-methoxyphenyl)chromen-4-one*	Flavonoids	Flavones	C28H32O14	593.19	285.08	592.1792	[M+H]+	2	-	-	29473.573000000284	33758.95750000005	11022.790499999981	143401.0560000005	65295.77150000018	144648.3060000001	93441.025	47131.28099999961	73457.75750000008	62355.115500000255	65713.00850000035	69858.03350000018	-	-	-	1.32231	0.06271	4.75852	2.25051	up	0.918491	0.213867	1.65091	0.723265	insig	1.17184	0.0538394	0.346939	-1.52725	down
MWS4354	N6-methyladenosine	Nucleotides and derivatives	Nucleotides and derivatives	C11H15N5O4	282.12	150.08	281.1124	[M+H]+	3	1867-73-8	-	374086.0604999994	203721.8314999998	236035.28600000052	668798.0320000006	274091.7954999995	207072.76100000003	146845.6730000003	109247.3145	104789.6789999998	136503.5804999989	190547.13049999988	203724.10600000012	-	-	-	0.481142	0.526721	1.413	0.498764	insig	1.29757	0.208521	3.18653	1.67199	up	1.26372	0.0936882	2.25515	1.17322	up
Wasyqp3230	4-O-Feruloyl Aminogalactitol	Phenolic acids	Phenolic acids	C16H23NO9	374.15	177.05	373.1373	[M+H]+	1	-	-	188406.1100000005	166910.3695000001	155641.1195000002	397529.4715	249255.8730000001	350050.5264999997	366620.725999999	259288.9119999997	412024.9954999994	392399.13150000037	300303.8215000008	234586.4679999993	-	-	-	1.3639	0.0597031	1.95092	0.964152	insig	0.159512	0.838361	0.960403	-0.0582877	insig	1.3176	0.0549167	0.492283	-1.02244	down
MW0150118	Glu-Pro-Ala	Amino acids and derivatives	Amino acids and derivatives	C13H21N3O6	338.13	130.05	315.143	[M+Na]+	3	-	-	343324.3895000005	417649.1329999997	1441904.064999999	387316.08100000024	658163.2044999991	433749.0910000007	2063657.1849999959	2377662.999000001	2073754.799499999	1212463.794499995	1382469.0375	1177190.893500001	-	-	-	0.358068	0.569843	0.671498	-0.574545	insig	1.53719	0.000286271	0.227047	-2.13894	down	1.16806	0.046511	0.33812	-1.56439	down
MWStz607	Vicine	Alkaloids	Alkaloids	C10H16N4O7	305.11	143.06	304.1019	[M+H]+	3	152-93-2	C08437	10834038.5565	15514813.928	21198413.85100001	104339877.4605	42142517.87200001	88861554.05549999	94061013.6825	19955082.37100001	46558300.00649999	46005192.853	46660353.50799999	47136157.2135	-	C08437	-	1.36479	0.0752784	4.94968	2.30734	up	0.677764	0.434019	1.46564	0.551529	insig	1.05739	0.222613	0.296107	-1.75581	down
PDP178875	furaneol 4-(6-malonylglucoside)	Organic acids	Organic acids	C15H20O11	377.11	129.05	376.1006	[M+H]+	2	-	-	917687.5769999988	1178698.2465000008	951532.1175	3291519.4454999967	1993079.563000001	3486333.102999993	1182836.004999999	718628.4435000025	1742747.003000002	1980957.448000002	1465582.2574999982	1668531.625999999	-	-	-	1.39878	0.0515612	2.87768	1.52491	up	1.29847	0.0461686	2.40681	1.26712	up	0.325422	0.576156	0.836372	-0.257783	insig
WapTKC037703	Cryptogrammin	Terpenoids	Sesquiterpenoids	C21H30O8	411.2	231.14	410.1941	[M+H]+	1	-	-	1145318.4385	1233372.790500002	1172026.558500007	9338558.640499996	10648042.85700001	16125171.49800001	1993500.35049999	2099183.035500011	1727148.3315000068	4274347.17950002	3496315.195500003	4130392.447500002	-	-	-	1.46616	0.0347573	10.1703	3.34629	up	1.54165	0.0395214	6.20495	2.63342	up	1.38804	0.0166014	0.610107	-0.712867	insig
Lcfp041728	5-Methylcoumarin-4-cellobioside	Lignans and Coumarins	Coumarins	C22H28O13	501.16	177.06	500.153	[M+H]+	1	109974-31-4	-	1157908.941000001	3021867.970999994	2883308.987499998	10951542.49049996	6548157.795000021	21124104.28700001	15970214.93349998	9551234.013500022	19573795.40500005	11405940.90349999	11407371.84550003	13141210.75400005	-	-	-	1.29537	0.132488	5.4684	2.45112	up	0.44391	0.70319	0.856494	-0.223485	insig	1.33185	0.0446064	0.156626	-2.6746	down
Qmyp122020	Tessaric acid	Terpenoids	Sesquiterpenoids	C15H20O3	249.15	185.13	248.1412	[M+H]+	2	58142-10-2	-	458533.6795000019	519191.735999999	623724.6025000018	2378098.368499999	2989318.215000012	4483634.967499986	875776.830500002	692293.6454999981	601260.6480000003	1231534.9675	1210898.915500002	1176202.475500003	-	-	-	1.43767	0.0472674	6.15133	2.6209	up	1.50814	0.0526388	4.54105	2.18303	up	1.03681	0.130109	0.738223	-0.437872	insig
MW0155922	Pro-Lys-Asp	Amino acids and derivatives	Amino acids and derivatives	C15H26N4O6	359.18	197.13	358.1852	[M+H]+	3	-	-	28921.451000000117	74803.51799999988	104599.89999999962	349710.2080000015	350001.6955000002	503897.5394999993	167001.1989999997	142808.77349999972	98901.65999999957	131680.9935000004	126923.2360000003	114464.25050000039	-	-	-	1.35414	0.012629	5.77756	2.53046	up	1.47646	0.02377	2.94489	1.55821	up	0.978426	0.0883503	0.509711	-0.972248	insig
Lmcp000282	L-Carnitine	Alkaloids	Alkaloids	C7H15NO3	162.11	85.03	161.1052	[M+H]+	3	541-15-1	C00318	897377.0394999995	919929.9985	449382.799	418074.6685	1008947.604000001	1117336.433999999	957785.548	2894871.092999998	1715800.0255	843416.0415000002	1357111.5520000008	509159.81599999993	-	C00318	-	0.138187	0.747171	1.1225	0.166715	insig	1.04454	0.208243	0.456923	-1.12998	down	1.05062	0.183632	0.407059	-1.29669	down
Zmhp002814	5,7,8-Tetrahydroxy-6-methoxyflavone	Flavonoids	Flavones	C16H12O6	301.07	286.05	300.0634	[M+H]+	3	-	-	222003.5319999993	338755.35749999987	213474.0180000002	2775697.57	1061742.564999999	3301523.578000005	2155330.5734999957	4607309.795000019	3224877.623499992	2585249.789999996	2472672.335499984	2149239.4949999982	-	CM00889	MetMap110	1.40619	0.0878139	9.22069	3.20488	up	0.695386	0.387717	0.714789	-0.484412	insig	1.40277	0.0490585	0.0775201	-3.68929	down
Wagp002398	Tryptophan N-Rutinoside	Amino acids and derivatives	Amino acids and derivatives	C23H32N2O11	513.21	205.1	512.2006	[M+H]+	1	-	-	84329.38099999996	102317.1025000001	152527.0435	83515.77049999991	78316.19750000002	69309.2200000001	198855.2535000002	178474.2785000002	430186.9505000001	198404.9965000003	174410.7955000003	231346.6234999995	-	-	-	1.04911	0.216264	0.681484	-0.553249	insig	1.41715	0.139947	0.286237	-1.80472	down	1.11624	0.187096	0.420021	-1.25147	down
Lmdp004307	Farrerol-7-O-glucoside	Flavonoids	Flavanones	C23H26O10	463.16	301.11	462.1526	[M+H]+	3	885044-12-2	-	534008.0989999989	497396.454000001	499262.8365000024	3480179.58649999	1560808.150500007	3348023.432499982	2039750.514999998	4888886.204999999	2519364.254	2762401.18500001	2900704.663500004	2743589.8019999997	-	-	-	1.42122	0.0660611	5.48062	2.45434	up	0.240082	0.761198	0.887914	-0.171508	insig	1.36912	0.0956303	0.16201	-2.62585	down
Cmjp002536	Tanacetin	Terpenoids	Sesquiterpenoids	C15H20O4	265.14	219.14	264.1362	[M+H]+	2	1401-54-3	-	59112.57249999981	109224.618	69897.89999999978	425186.02950000047	370769.55499999976	169221.00350000052	329742.3564999998	461243.2989999989	203010.66549999942	275643.7504999997	279129.37149999983	376243.17749999976	-	-	-	1.34619	0.0844644	4.05136	2.01841	up	0.0833994	0.933276	0.971006	-0.0424476	insig	1.31842	0.0720632	0.239674	-2.06085	down
Laxp007154	4',6-Dihydroxy-3'-methoxyaurone*	Flavonoids	Aurones	C16H12O5	285.08	270.05	284.0685	[M+H]+	1	32396-80-8	-	14476912.65099991	17232811.86400003	4239824.160499992	69483732.07449993	44271281.87899976	135734720.71250018	52991669.23299983	58446226.29550034	67716696.29049984	52737987.56949974	50146271.92549946	51568165.25599994	-	CM01861	MetMap144	1.31357	0.117931	6.94	2.79493	up	0.489853	0.481573	1.39259	0.477775	insig	1.28411	0.00125602	0.200662	-2.31716	down
Lmmp003903	Kaempferol-3-O-(2''-O-acetyl)glucoside	Flavonoids	Flavonols	C23H22O12	491.12	287.05	490.1111	[M+H]+	3	-	-	72402.34550000026	222550.9024999991	157373.11800000002	456406.8490000013	340908.3985	722967.3345000008	284776.031000001	220750.4194999998	330426.0285	450635.83300000156	330409.3549999998	345674.8739999996	-	CM00472	MetMap113	1.2557	0.0730251	3.36103	1.7489	up	1.16881	0.174177	1.81862	0.862847	insig	1.01517	0.0824196	0.541091	-0.886057	insig
PDP229631	[(2r,3s,4s,5r,6r)-3,4,5-trihydroxy-6-[2-(1-hydroxy-4-oxocyclohexyl)ethoxy]oxan-2-yl]methyl (2e)-3-(3,4-dihydroxyphenyl)prop-2-enoate	Phenolic acids	Phenolic acids	C23H30O11	483.18	163.04	482.1788	[M+H]+	2	-	-	1685788.374	2977650.4469999997	2342298.117499996	3762886.765500003	3816157.263499996	4753979.363000006	7284251.028500016	4972282.022500008	3401507.090000005	4256193.304000007	3228399.480500006	3409288.9020000133	-	-	-	1.26104	0.0234924	1.76042	0.815918	insig	0.617079	0.432175	0.787648	-0.344377	insig	1.17447	0.113418	0.447421	-1.16029	down
Rfn04881	Isopetasoside	Others	Ketone compounds	C21H32O7	397.22	235.17	396.2148	[M+H]+	1	-	-	456435.4039999988	481886.678000001	603300.5354999986	4122516.1534999968	9445231.162999947	5642855.91800002	633871.0624999997	588238.8709999989	734753.8264999981	1546397.730500002	1337570.716500001	1399539.077000005	-	-	-	1.44703	0.0651272	12.4613	3.63938	up	1.53752	0.067997	9.81704	3.29529	up	1.06541	0.0918921	0.787803	-0.344094	insig
Lacp004731	3-Hydroxy-1-methoxy-9,10-anthraquinone	Quinones	Anthraquinone	C15H10O4	255.06	181.06	254.0574	[M+H]+	2	28504-24-7	-	143389.5399999993	633894.1030000024	101457.57749999939	129634.0995	96790.68399999967	216921.56350000078	1723094.777999999	725754.56	928046.4015000032	720564.3069999984	628546.5874999976	636899.6244999991	-	-	-	0.446627	0.487198	0.504524	-0.987004	insig	1.49199	0.0827901	0.131288	-2.92919	down	1.14601	0.0930976	0.260222	-1.94219	down
pmb0374	2-Aminopurine	Nucleotides and derivatives	Nucleotides and derivatives	C5H5N5	136.06	119.04	135.0545	[M+H]+	1	452-06-2	-	7411424.537500002	4430341.2804999985	5305804.067000005	13662018.7935	8528030.871499995	5704490.735499998	2316100.3475	1684086.885000001	2458579.884000001	4563226.217	4231926.343500001	4083130.9335	-	-	-	0.925572	0.260451	1.62673	0.701979	insig	1.47521	0.0903541	4.31886	2.11065	up	1.3322	0.0482727	2.65493	1.40867	up
Rfp04357	Orobol 7-O-(6''-malonylglucoside)*	Flavonoids	Flavones	C24H22O14	535.11	287.05	534.101	[M+H]+	2	-	-	801525.6010000005	995663.8185000005	769730.8585000009	1111897.988500002	762174.9520000002	1499923.369999998	1680784.342999995	3085425.657999999	1925225.5365000009	1479562.855500006	1880024.323000002	1482459.307000005	-	-	-	0.746115	0.334318	1.31441	0.39442	insig	1.2543	0.108524	0.504226	-0.987857	insig	1.31514	0.082951	0.383613	-1.38228	down
Sajp005086	Onitin 2'-O-Glucoside*	Terpenoids	Sesquiterpenoids	C21H30O8	411.2	249.15	410.1941	[M+H]+	2	-	-	439101.3390000001	417757.1280000006	470365.7455000026	3557395.858999999	3071775.4040000034	5595726.8365	715239.1859999972	711632.4900000037	669715.5955000024	1442156.6180000068	1226595.319500001	1240644.1965	-	-	-	1.46132	0.042394	9.21088	3.20334	up	1.53657	0.0486077	5.83086	2.54371	up	1.40768	0.00026788	0.63304	-0.659631	insig
Wayp005068	N-Hexanoyl nornicotine	Alkaloids	Pyridine alkaloids	C15H22N2O	247.18	149.11	246.1732	[M+H]+	3	-	-	157670.92350000038	167449.73600000062	161626.33250000072	241886.3964999996	104262.7940000001	75235.95249999993	476918.0104999993	322594.88149999944	512038.8750000015	317784.37999999896	275088.0999999998	208276.8035000007	-	-	-	0.495277	0.713073	0.865717	-0.208033	insig	1.33547	0.0192772	0.321287	-1.63806	down	1.37466	0.0416952	0.371123	-1.43003	down
Hayp002307	Dichotomine E	Alkaloids	Alkaloids	C12H8N2O3	229.06	183.06	228.0535	[M+H]+	3	-	-	236099.3205000005	273542.0069999991	363603.9210000001	950413.4335000012	719087.1349999992	870454.2345000008	715328.9000000029	490078.2784999994	665725.7030000002	616149.5945000019	461749.4969999996	651685.5149999997	-	-	-	1.42795	0.00485511	2.90864	1.54034	up	1.16816	0.0815445	1.35744	0.440891	insig	1.30507	0.0219275	0.466693	-1.09945	down
pmp000587	Luteolin 7-O-(6''-malonylglucoside)*	Flavonoids	Flavones	C24H22O14	535.11	287.05	534.101	[M+H]+	2	-	C10103	264670.4605000001	452357.421000001	367177.16550000064	632098.3980000003	254139.8980000001	678967.6330000004	825467.3814999969	1938962.253000004	760066.2960000009	898692.734500002	791235.1875000008	732131.7475000028	-	C10103	MetMap105	0.600005	0.359533	1.44364	0.529715	insig	1.0793	0.22387	0.444094	-1.17106	down	1.22145	0.164943	0.30762	-1.70078	down
Ladp005021	Kumatakenin malonyl glucoside	Flavonoids	Flavonols	C26H26O14	563.14	315.09	562.1323	[M+H]+	3	-	-	221853.1045	265187.1304999994	172495.9874999997	284522.34749999986	107408.4825	1453174.203499993	1143380.283000001	946458.3740000029	1347531.7074999958	755797.9029999991	781814.0209999975	766915.1345000005	-	-	-	0.44573	0.448146	2.79758	1.48418	insig	0.971361	0.335165	0.536778	-0.897602	insig	1.40885	0.0119408	0.191872	-2.38178	down
PDP158281	3-oxo-3-[[(2R,3S,4S,5R,6S)-3,4,5-trihydroxy-6-[5-hydroxy-3-(4-hydroxy-3-methoxyphenyl)-4-oxochromen-7-yl]oxyoxan-2-yl]methoxy]propanoic acid*	Flavonoids	Isoflavones	C25H24O14	549.12	301.08	548.1166	[M+H]+	1	-	-	5031264.014999999	6037145.724500002	4751668.950000014	21033145.61849999	10859892.86700002	27319911.35999997	22380057.59299999	44598324.96550007	28244667.75649998	22703495.38799999	22630007.61749993	23221112.0205	-	-	-	1.3593	0.0936217	3.7429	1.90416	up	0.950672	0.223746	0.621834	-0.685398	insig	1.39117	0.0572131	0.166137	-2.58955	down
Yaap002815	pentacyclo[4.2.0.02,5.03,8.04,7]oct-2-en-1-ol	Others	Others	C8H6O	119.05	91.05	118.0419	[M+H]+	2	-	-	461246.0500000001	921024.033500001	571852.7840000007	1153421.709	1106069.955000001	4479058.7284999965	3721006.184	3013678.5065	2952391.470000002	2251248.171	2756508.963999999	1886438.2789999982	-	-	-	1.06287	0.288599	3.44838	1.78592	up	0.860873	0.473596	0.695623	-0.523623	insig	1.38718	0.00229828	0.201725	-2.30954	down
PDP003364	4,2'-Dihydroxy-4',6'-dimethoxychalcone 4-glucoside	Flavonoids	Chalcones	C23H26O10	463.16	301.11	462.1526	[M+H]+	3	68984-71-4	-	356641.7114999993	527994.0285000005	462273.88350000227	2934208.678499985	1308577.52350001	3176196.1074999813	1976227.520500004	5059224.925500021	2260510.086500004	2711593.44150001	2429539.138500001	2541119.502499999	-	-	-	1.39789	0.0736249	5.50815	2.46157	up	0.400206	0.620016	0.798087	-0.325383	insig	1.35469	0.114243	0.144892	-2.78695	down
MWSslk025	N-Butylscopolamine	Alkaloids	Tropan alkaloids	C21H30NO4+	360.22	194.16	360.2169	[M+H]+	3	7182-53-8	-	28049.36600000004	23349.86249999994	22940.956000000093	23191.32100000013	39198.15850000001	4588.1912000000175	46446.554499999904	60472.78499999997	63789.69749999999	63859.332000000264	35743.89650000011	65894.86450000032	-	-	-	0.445424	0.830188	0.900962	-0.150462	insig	1.07326	0.0541947	0.39235	-1.34979	down	1.37748	0.0189936	0.435479	-1.19933	down
Zmtp102902	α-Hydrojuglone glucoside	Quinones	Quinones	C16H18O8	339.11	177.05	338.1002	[M+H]+	2	-	-	1637839.4309999992	2102743.8965000007	2151258.851999999	7249491.874000011	2899667.140499997	8637009.347999988	7460281.419000013	5771541.103000001	8497683.10549999	6768050.8055000175	6768534.16800001	7381754.024000018	-	-	-	1.24638	0.129478	3.18851	1.67288	up	0.501458	0.64382	0.864547	-0.209985	insig	1.39944	0.0185048	0.271145	-1.88286	down
MWSslk232	Complanatuside	Flavonoids	Flavonols	C28H32O16	625.18	301.08	624.169	[M+H]+	1	116183-66-5	-	22195.42699999996	96812.84950000039	47487.90599999999	5185587.757500003	2025493.39049998	7460899.478000027	2583660.043500004	5559263.424499995	3045210.759500001	2601031.767500008	3305970.463499986	3189879.203	-	-	-	1.44276	0.0918092	88.122	6.46143	up	0.31111	0.567239	1.31139	0.391094	insig	1.3984	0.057814	0.0148815	-6.07034	down
Hmpp003270	Luteolin-4'-O-glucoside*	Flavonoids	Flavones	C21H20O11	449.11	287.05	448.1006	[M+H]+	3	6920-38-3	-	205104.1004999995	984164.6329999992	1167296.737999996	2241119.936999994	2530427.936500003	3287032.663999998	583808.8404999996	945367.3514999985	342263.7389999981	806395.6740000015	1162424.660499998	783390.4504999986	-	CM00160	MetMap105	1.16267	0.0115187	3.41963	1.77384	up	1.45225	0.00906491	4.30609	2.10638	up	0.0875633	0.667233	1.25923	0.332537	insig
MW0150000	Glu-Glu-Thr	Amino acids and derivatives	Amino acids and derivatives	C14H23N3O9	378.14	94.03	377.1434	[M+H]+	3	-	-	14754.89700000004	26481.182500000108	21932.134499999953	145346.3019999999	163459.3305000005	195933.6444999998	156326.9399999997	105519.7875000002	142514.96100000018	92212.28800000042	100190.0955000002	73824.21249999963	-	-	-	1.45909	0.00745699	7.9904	2.99827	up	0.958197	0.189527	1.24824	0.319892	insig	1.39934	0.0138758	0.156217	-2.67838	down
pmp000589	Quercetin-7-O-(6''-malonyl)glucoside*	Flavonoids	Flavonols	C24H22O15	551.1	303.05	550.0959	[M+H]+	3	98767-37-4	-	32013.41450000011	6402.682900000023	47005.362	150485.82500000088	105177.2429999998	563660.2959999995	234971.5749999996	199841.7779999993	166334.4879999995	173707.0225000006	202499.7600000007	77308.63950000075	-	-	-	1.19592	0.234943	9.59154	3.26176	up	0.0423242	0.668663	1.36293	0.446713	insig	1.24502	0.00371293	0.142097	-2.81505	down
Rfp03415	Maritimetin 7-glucoside*	Flavonoids	Aurones	C21H20O11	449.11	287.06	448.1006	[M+H]+	2	-	-	481905.5720000013	723857.129499998	859073.0504999983	2533840.481499996	1970702.1860000018	1918841.0155000018	5805292.770500019	3614875.501500001	4641778.698499997	2838907.475499997	3302660.985999995	2924354.654000004	-	-	-	1.41062	0.00659245	3.11084	1.63731	up	1.44456	0.0462231	0.456792	-1.13039	down	1.39639	0.0214732	0.146839	-2.7677	down
Lagp006112	Oxyanin A	Flavonoids	Flavonols	C18H16O8	361.09	329.07	360.0845	[M+H]+	3	549-17-7	C10115	24799.71749999992	47828.958000000115	39632.14450000041	126965.9400000007	117207.20250000019	207704.76850000012	151655.96200000038	170741.0720000001	142882.1020000003	174806.23249999929	162428.3410000002	157017.2875	-	C10115	-	1.38441	0.0519892	4.02525	2.00908	up	0.277219	0.892972	0.971197	-0.0421635	insig	1.38073	0.000463978	0.241276	-2.05124	down
Hayp001837	arenarine A	Alkaloids	Alkaloids	C14H12N2O2	241.1	223.09	240.0899	[M+H]+	1	-	-	2551358.418500001	3088671.7975000036	2828277.011999997	12353612.51300001	10296796.479	5928095.223999998	12101681.97899999	4722374.228000005	7900833.148999997	6254016.695000002	6382764.644000002	6498561.480500001	-	-	-	1.39906	0.0704722	3.37476	1.75478	up	0.397901	0.676477	1.15586	0.208966	insig	1.25614	0.125904	0.342501	-1.54582	down
Zblp002245	Petunidin 3-O-glucoside	Flavonoids	Anthocyanidins	C22H23O12+	479.12	317.07	479.1184	[M]+	3	71991-88-3	C12139	240178.9145000004	202948.83150000012	268581.1125000002	255331.57600000058	367974.9940000005	256115.3894999997	807597.8619999997	631534.4029999983	481848.53049999883	289982.5955000001	327862.7340000007	361061.1079999991	ko00942	C12139	-	0.819663	0.275894	1.23565	0.305268	insig	1.40612	0.0511858	0.457798	-1.12722	down	1.34988	0.0456223	0.370492	-1.43248	down
Safp022031	Gorlic acid	Lipids	Free fatty acids	C18H30O2	279.23	81.07	278.2246	[M+H]+	1	-	-	538102.2490000022	642974.2510000023	475081.67400000367	1617136.966000004	1018319.516499982	1233332.359499993	825886.3329999975	569543.4859999983	616137.0515000066	877172.5024999931	853577.5474999968	847586.2404999969	-	-	-	1.40646	0.0435104	2.336	1.22404	up	1.39107	0.0539581	1.92327	0.943562	insig	0.799809	0.283226	0.823317	-0.280479	insig
Lmbp002336	Quercetin-3-O-(2''-O-rhamnosyl)galactoside	Flavonoids	Flavonols	C27H30O16	611.16	303.05	610.1528	[M+H]+	3	-	-	476013.6409999996	255867.2315000002	320286.24649999983	922049.0219999995	982752.8285000012	386937.4955000001	4093062.356000003	3013366.686000005	1480145.7780000009	1518462.7534999992	1468422.451	1530013.1570000008	-	-	-	1.08584	0.150374	2.17811	1.12308	up	1.31131	0.101778	0.266898	-1.90564	down	1.35296	0.0792213	0.122536	-3.02872	down
Sajp003234	pteroside W	Terpenoids	Sesquiterpenoids	C21H30O9	427.2	217.12	426.189	[M+H]+	2	-	-	63233.18500000008	68871.12900000016	106646.26649999981	227215.4059999995	117230.3865000001	221619.0159999996	111257.08950000019	61739.5100000001	96623.55850000007	117636.2004999999	93778.14349999977	101515.3970000001	-	-	-	1.24898	0.0780828	2.37095	1.24546	up	1.24786	0.0943168	2.09949	1.07004	up	0.34018	0.634775	0.885507	-0.175424	insig
pmp000013	Eupatilin-7-O-glucoside	Flavonoids	Flavones	C24H26O12	507.15	345.09	506.1424	[M+H]+	3	-	-	22767.52050000001	125298.20050000038	99320.8235000009	720376.120999998	468221.6319999994	1111595.3109999942	148105.2245000017	113167.7330000001	129478.2775000018	218314.6590000011	281282.1855000006	239622.7980000007	-	CM00964	MetMap121	1.33066	0.0637584	9.29797	3.21692	up	1.50189	0.0762424	5.88659	2.55743	up	0.765097	0.256768	0.633105	-0.659483	insig
Lacp005557	Lucidin omega-methyl ether	Quinones	Anthraquinone	C16H12O5	285.08	196.05	284.0679	[M+H]+	2	79560-36-4	C10370	15934.71650000005	64844.51600000015	26278.450500000083	102533.78950000039	22427.76200000001	25201.840500000108	236393.5165000011	157997.45450000052	186008.1829999997	131631.6344999997	115640.91399999971	146895.0570000008	-	C10370	-	0.332475	0.664919	1.40264	0.488145	insig	1.32437	0.0152305	0.258724	-1.95051	down	1.30492	0.00708207	0.184455	-2.43866	down
PDP151024	6-(1-hydroxypropan-2-yl)-4a,5,6,7,8,8a-hexahydronaphthalen-2(1H)-one	Others	Others	C13H20O2	209.15	151.11	208.1463	[M+H]+	2	-	-	78926.22849999987	40932.722500000316	22298.513000000028	95090.54349999984	67696.89799999996	43639.38799999989	27707.377000000117	20556.61450000008	39546.7105	109602.9169999998	130054.5889999998	87061.68649999949	-	-	-	0.733004	0.392312	1.4521	0.538141	insig	1.30373	0.103375	2.35082	1.23316	up	0.602319	0.39357	1.61891	0.695021	insig
mws0520	N-Acetyl-L-tyrosine	Amino acids and derivatives	Amino acids and derivatives	C11H13NO4	224.09	136.08	223.0845	[M+H]+	3	537-55-3	-	68746.0725000001	98492.30749999992	152930.2719999999	107019.34949999981	142811.8350000001	179766.86700000032	77975.2779999999	24758.987499999952	96672.76349999996	101331.21800000001	68627.39650000006	110886.2355000002	-	-	-	0.714837	0.324448	1.34179	0.424155	insig	1.11257	0.0633156	2.15438	1.10727	up	0.729111	0.287313	1.6056	0.683116	insig
WaJp003142	Colchicoside	Alkaloids	Alkaloids	C27H33NO11	548.21	386.16	547.2054	[M+H]+	2	477-29-2	C17963	46088.08740000002	272049.9950000004	230440.43700000012	1929302.5520000008	715219.9030000012	2529501.904500001	383962.3145000004	402350.5610000001	374256.5485000002	619907.6424999981	500656.7220000014	540417.4470000014	-	C17963	-	1.28625	0.0994347	9.43169	3.23752	up	1.36505	0.128991	4.45818	2.15645	up	0.94817	0.0969457	0.47268	-1.08106	insig
Zbqp003444	4-amino-5-oxo-5-(pentylamino)pentanoic acid	Amino acids and derivatives	Amino acids and derivatives	C10H20N2O3	217.16	84.04	216.1474	[M+H]+	3	-	-	77495.70999999992	107671.3264999998	98908.82699999977	67069.14849999997	76978.48649999997	93993.15500000007	150357.4630000002	162280.8735000002	203169.94500000018	127632.6160000002	103540.33099999999	113515.9105000001	-	-	-	0.821383	0.268579	0.837948	-0.255067	insig	1.4969	0.0148873	0.461491	-1.11563	down	1.30923	0.0222518	0.550739	-0.860559	insig
MWStz311	10-Hydroxycanthin-6-One*	Alkaloids	Plumerane	C14H8N2O2	237.07	209.07	236.0586	[M+H]+	2	86293-41-6	-	63686.63099999964	101262.41849999981	70749.85949999957	243530.46750000012	194511.0510000005	334431.00399999897	305953.5749999998	154775.4654999996	151367.7079999995	144427.4579999996	194447.0145000004	165908.7349999991	-	-	-	1.40205	0.0402752	3.27737	1.71254	up	0.668586	0.461604	1.26201	0.335724	insig	1.2384	0.126696	0.385068	-1.37681	down
Lmyp008961	1-Hydroxy-2-methylanthraquinone	Quinones	Anthraquinone	C15H10O3	239.07	211.07	238.063	[M+H]+	3	6268-09-3	-	22039.107000000004	25827.8345000002	24560.72400000023	94014.24000000037	28748.279500000182	89584.6805000001	150908.26000000018	58648.43700000048	160517.9199999998	88813.67450000004	73250.25499999986	73801.95	-	-	-	1.16019	0.156774	2.93185	1.55181	up	0.795664	0.256793	0.573796	-0.801391	insig	1.3196	0.0923299	0.195711	-2.3532	down
WapTKC208246	Artematrovirenin O	Terpenoids	Sesquiterpenoids	C15H24O3	253.18	177.13	252.1725	[M+H]+	2	-	-	30490.188000000133	58026.29550000001	6098.037600000027	258681.7969999991	181728.5715000009	111385.4030000003	61360.952999999885	41083.6679999999	45936.93900000002	77226.78699999984	53002.98950000002	92602.41649999973	-	-	-	1.25098	0.056812	5.83204	2.544	up	1.45941	0.084285	3.71876	1.89482	up	0.733772	0.358853	0.637643	-0.649178	insig
Lmgp003989	Dicaffeoylshikimic acid	Phenolic acids	Phenolic acids	C25H22O11	499.13	163.04	498.1162	[M+H]+	3	-	-	82472.78049999994	111039.65799999991	91024.88299999989	761209.5184999987	569196.6704999998	780573.3639999992	164537.46550000028	208281.69599999968	156388.7695000001	397603.56500000006	213920.06999999948	272716.5650000006	-	CM02758	MetMap168,MetMap170	1.47598	0.0111062	7.41899	2.89122	up	1.54377	0.0123561	3.98894	1.99601	up	1.3307	0.020349	0.537666	-0.895217	insig
Zbsp004455	Tricin-5,7-O-diglucoside*	Flavonoids	Flavones	C29H34O17	655.18	331.08	654.1796	[M+H]+	3	-	-	13579.66600000001	24702.44649999999	26683.17249999997	225721.1044999993	96717.90350000004	205610.9575000001	184855.93800000052	239736.4285	143696.6140000003	145030.5934999995	163056.0079999997	90201.547	-	-	-	1.41342	0.05986	8.12819	3.02293	up	0.303872	0.798535	0.929193	-0.10595	insig	1.3925	0.0243874	0.114317	-3.12888	down
pmb1207	O-Feruloyl 3-hydroxycoumarin*	Lignans and Coumarins	Coumarins	C19H14O6	339.09	177.05	338.079	[M+H]+	3	-	-	766404.3929999992	1013672.689999999	858423.7985	3052480.328500005	1403430.4194999991	3796727.3784999936	3335244.6105000037	2312538.789	4157221.308999997	3263204.414500007	2504279.752500001	2994282.537500004	-	-	-	1.28684	0.116569	3.12778	1.64514	up	0.499064	0.592712	0.841676	-0.248663	insig	1.37695	0.0442108	0.269097	-1.8938	down
MWStz487	Robinetin	Flavonoids	Flavonols	C15H10O7	303.05	137.02	302.0427	[M+H]+	3	490-31-3	C10177	53684.82300000004	43669.986	39509.778999999915	87521.76199999996	69950.74	77672.86349999999	159007.2210000002	64550.57099999997	91673.09099999981	102493.1380000001	164782.1194999998	106321.49450000019	-	C10177	-	1.39048	0.0083983	1.71809	0.780804	insig	0.601116	0.443026	0.745946	-0.422856	insig	1.16664	0.165783	0.434173	-1.20366	down
Lmhp009769	LysoPE 17:1	Lipids	LPE	C22H44NO7P	466.29	325.27	465.2855	[M+H]+	1	-	-	116603.6489999991	99617.29049999957	73209.88800000047	170979.0465000007	299178.0140000015	212326.673000002	268789.024500001	245616.9625000016	137635.7539999989	140094.7509999984	173028.19999999882	91911.2155000008	-	-	-	1.32735	0.0618438	2.35802	1.23758	up	0.177525	0.863423	1.04669	0.0658303	insig	1.21123	0.0848197	0.443884	-1.17175	down
Hmlp003068	Meratin*	Flavonoids	Flavonols	C27H30O17	627.15	303.05	626.1483	[M+H]+	3	27215-04-9	-	40370.70199999996	77337.83799999992	104752.8165000001	44241.95849999983	8074.140399999991	77419.3095	101875.50550000039	121669.33799999971	155900.5385	45311.007999999885	75806.60300000019	77616.17399999987	-	-	-	0.72811	0.322154	0.583182	-0.777982	insig	1.13971	0.0334413	0.341908	-1.54832	down	0.991195	0.100787	0.58628	-0.770337	insig
WapTKC031447	Drechslerine D	Terpenoids	Sesquiterpenoids	C15H22O3	251.16	145.1	250.1569	[M+H]+	1	405157-88-2	-	61463.606999999814	32033.362499999937	54849.82199999966	708117.9780000006	432576.89949999884	261420.65350000162	90100.75150000007	58334.1485000003	88846.57250000043	83948.96449999971	92283.59399999976	76885.16949999951	-	-	-	1.42226	0.0841074	9.45161	3.24056	up	1.48477	0.0954211	5.90908	2.56293	up	1.00266	0.0978257	0.625193	-0.677626	insig
MWSmce200	Bergaptol	Lignans and Coumarins	Coumarins	C11H6O4	203.03	147.04	202.0266	[M+H]+	3	486-60-2	C00758	201446.1340000002	131922.2139999998	175734.85950000052	120342.8545000009	34414.33500000002	80742.29400000059	204097.2784999995	290317.8164999982	210567.0829999989	211574.6539999998	249766.9524999995	140298.7114999976	ko00999,ko01110	C00758	-	1.09823	0.0488538	0.462577	-1.11223	down	1.32981	0.0139925	0.33405	-1.58186	down	0.990668	0.136679	0.72215	-0.469629	insig
mws0062	Orobol	Flavonoids	Isoflavones	C15H10O6	287.06	241.05	286.0477	[M+H]+	3	480-23-9	C10510	68460.21849999962	234669.84800000011	172419.34300000052	393611.97049999883	54518.11950000017	268712.25099999877	647450.6530000014	1845221.712000002	963660.363000002	664670.229500002	762419.9170000019	710506.9580000009	-	C10510	-	0.272157	0.520004	1.5074	0.592061	insig	1.25566	0.116856	0.2074	-2.26951	down	1.29241	0.106639	0.137588	-2.86157	down
MWStz103	S-Adenosyl-L-methionine	Amino acids and derivatives	Amino acids and derivatives	C15H22N6O5S	399.15	250.09	398.1372	[M+H]+	1	29908-03-0	C00019	10048090.10950001	12593473.87950001	17283802.18049998	23872931.819000002	24523385.90700001	40615490.0175	31531597.87900002	19994267.34700001	30134529.96250001	18191158.4865	19896813.96100001	27211152.156999998	ko00261,ko00270,ko00330,ko00908,ko00999,ko01100,ko01110,ko01230,ko01240,ko04122,ko04148	C00019	-	1.26022	0.0812182	2.22946	1.15669	up	0.242422	0.73087	1.09002	0.12436	insig	1.23014	0.0410762	0.48892	-1.03233	down
Lagp004954	4',6,7-Trihydroxyisoflavone-6-methylether-7-O-β-D-xylopyranosyl-(1→6)-β-D-glucopyranoside*	Flavonoids	Isoflavones	C27H30O14	579.17	285.08	578.1636	[M+H]+	1	-	-	275703.6624999996	247522.8870000011	41931.43600000016	961059.8230000008	696419.9635000016	3229391.11499999	492143.58200000273	909229.8360000006	508056.5684999997	652155.3405000006	659999.2924999989	800601.6799999969	-	-	-	1.22935	0.214172	8.64691	3.11218	up	0.914204	0.341858	2.55933	1.35577	insig	1.08193	0.0611967	0.295983	-1.75642	down
pme1738	1-Methylnicotinamide	Alkaloids	Pyridine alkaloids	C7H9N2O	138.08	94.07	137.0715	[M+H]+	3	1005-24-9	C02918	276947.311	354728.1710000001	1295646.524000001	2194033.25	836791.8709999998	2155708.588999999	2248220.609	906527.664	2468444.064999999	1688928.0380000002	1729622.708999999	1619336.5159999998	ko00760,ko01100	C02918	-	1.03489	0.127467	2.69106	1.42817	up	0.141219	0.836648	0.922347	-0.116619	insig	1.03929	0.114057	0.342745	-1.54479	down
Lmhp009590	LysoPC 17:1	Lipids	LPC	C25H50NO7P	508.34	184.07	507.3325	[M+H]+	2	-	-	2452476.127500012	416160.1644999991	202235.6799999982	369443.5744999983	660067.3934999955	396616.71350000077	1034348.3445000041	1852822.498499996	625665.7750000035	363831.521499999	362255.72799999773	310139.9814999988	-	-	-	0.229161	0.525246	0.464405	-1.10655	insig	1.19128	0.187862	0.405976	-1.30053	down	0.49172	0.866268	0.874186	-0.193988	insig
Qaxp004714	Sibiricose A1	Phenolic acids	Phenolic acids	C34H42O19	755.24	207.07	754.232	[M+H]+	3	139726-40-2	-	13268.385499999958	9228.698500000022	9680.360999999988	16448.23450000001	12886.75599999999	6772.194000000009	42396.86750000013	54398.630499999854	102314.38150000019	38067.47300000003	74982.36149999994	61793.58900000012	-	-	-	0.198394	0.703189	1.12213	0.166236	insig	1.4364	0.0939038	0.181343	-2.46321	down	1.36271	0.0925893	0.161606	-2.62944	down
PDP002581	Isokaempferide 7-glucoside*	Flavonoids	Flavonols	C22H22O11	463.12	301.08	462.1162	[M+H]+	1	13454-27-8	-	424248.2660000004	941694.9364999998	965157.4944999987	6518251.713500013	2718106.826999989	10623723.01450006	10862624.95050004	13981069.93499999	9769724.159999942	8882628.670499975	8322209.402999985	8774187.473000001	-	-	-	1.34448	0.123866	8.51962	3.09079	up	1.02463	0.152363	0.573768	-0.80146	insig	1.40086	0.0122171	0.0673467	-3.89225	down
pmp000579	Diosmetin-7-O-galactoside*	Flavonoids	Flavones	C22H22O11	463.12	301.07	462.1162	[M+H]+	1	-	-	380416.9905	500180.2260000003	593454.0634999989	4386778.947000006	1569099.177999994	7534561.513500025	8867674.616000032	12963539.4195	6896510.4969999725	7073029.924499985	7658605.5009999825	6480956.266500003	-	CM00979	MetMap121	1.34385	0.145487	9.15195	3.19408	up	1.07962	0.110258	0.469597	-1.09051	down	1.41462	0.0364393	0.0513111	-4.28459	down
mws1299	Orientin	Flavonoids	Flavones	C21H20O11	449.11	299.05	448.1006	[M+H]+	3	28608-75-5	C10114	246300.43250000052	167241.8255	140839.2865000001	91244.06850000008	82561.18850000009	15601.489699999991	115398.53799999981	81067.73449999973	174328.35250000018	78007.44849999997	116558.4769999999	150226.3699999998	-	C10114	MetMap105	1.07204	0.0412424	0.341654	-1.54939	down	0.893339	0.17169	0.510813	-0.969133	insig	0.86512	0.218398	1.49512	0.580259	insig
Lcyp000678	Prudomenin*	Flavonoids	Flavonols	C23H24O12	493.13	331.08	492.1268	[M+H]+	3	-	-	36237.03199999998	155589.2949999998	90639.12949999988	629616.2325000014	215109.6730000004	771876.964000001	820536.5190000009	972867.8989999986	627987.6240000002	591432.5735000008	677221.8550000002	888017.093499997	-	-	-	1.24889	0.111314	5.72319	2.51682	up	0.850197	0.254775	0.667634	-0.582871	insig	1.33743	0.0119147	0.116654	-3.09969	down
Wcfp003294	3-methoxypterosin	Terpenoids	Sesquiterpenoids	C15H20O3	249.15	203.14	248.1412	[M+H]+	2	-	-	123338.16349999991	116204.5035000003	153252.2310000005	1086772.451999998	978220.2620000005	1561205.2805	160870.2474999994	190036.8140000013	112993.8310000002	392142.780000002	382784.5485000001	299525.5569999992	-	-	-	1.46446	0.0260934	9.23178	3.20661	up	1.54025	0.0261065	7.81675	2.96657	up	0.55672	0.41658	0.846722	-0.24004	insig
Rlp0787	2-amino-2-(1-methyl-1H-pyrazol-4-yl)acetic acid	Alkaloids	Alkaloids	C6H9N3O2	156.08	110.07	155.0695	[M+H]+	1	195070-68-9	-	48248166.07600001	43165837.47550002	48434025.52600002	15918171.229	20396506.90249999	29726254.95549999	22679791.8165	15953957.227	33661545.58549999	31940959.73	30377208.2405	29287683.7985	-	-	-	1.36207	0.0150681	0.472234	-1.08243	down	0.228748	0.767723	0.913489	-0.130541	insig	1.2149	0.0377503	1.9344	0.951886	insig
Wayp004187	N-Valeryl nornicotine	Alkaloids	Pyridine alkaloids	C14H20N2O	233.16	149.11	232.157	[M+H]+	3	-	-	44961.05900000007	118605.8819999996	8992.211800000014	472083.28999999963	497141.5169999997	832461.9339999994	154098.7404999999	219044.4175	124535.0264999997	209525.55100000012	199129.47600000002	172187.6139999999	-	-	-	1.31255	0.0350017	10.441	3.38419	up	1.46292	0.0575639	3.62018	1.85606	up	1.00672	0.0652182	0.346728	-1.52812	down
Zmdp001857	γ-Glu-Tyr	Amino acids and derivatives	Amino acids and derivatives	C14H18N2O6	311.12	165.05	310.1165	[M+H]+	3	7432-23-7	-	143622.0585000001	268853.9174999997	425847.6325000003	843106.537	480089.3085	779214.2385000002	270439.5410000002	149056.42700000008	309341.6389999998	320540.3360000004	289552.157	349333.8264999999	-	-	-	1.19242	0.0430488	2.50787	1.32646	up	1.39265	0.0389502	2.88461	1.52837	up	0.17131	0.724236	1.15022	0.20191	insig
WapTKC026991	Canangaionoside	Terpenoids	Sesquiterpenoids	C19H30O9	403.2	121.06	402.189	[M+H]+	1	1307279-59-9	-	39297.05599999998	26937.35150000003	18060.83350000002	56155.534999999836	45727.59050000003	60572.27499999987	87024.14399999985	60750.256500000185	48734.541000000056	66515.64400000001	44009.66699999992	68031.70249999997	-	-	-	1.24084	0.0307202	1.92722	0.946521	insig	0.642681	0.42817	0.826707	-0.274551	insig	1.20538	0.0600198	0.428964	-1.22107	down
Lkmp122412	Hydroxysantamarin	Terpenoids	Sesquiterpenoids	C15H20O4	265.14	173.1	264.1362	[M+H]+	2	-	-	62146.01450000003	67449.04450000009	59069.37649999986	649781.1785000011	451426.2154999989	248399.3080000005	38218.06449999989	47364.24050000022	51494.592499999766	125435.3209999993	126068.443499999	108351.38899999991	-	-	-	1.43658	0.0790911	7.15348	2.83864	up	1.52892	0.073105	9.84562	3.29948	up	1.22792	0.0279537	1.37634	0.460837	insig
PDP099285	N-p-Coumaroyltyrosine Methyl Ester	Alkaloids	Alkaloids	C19H19NO5	342.13	147.04	341.1263	[M+H]+	3	-	-	8444.829800000027	42224.149000000136	48792.84449999966	294702.59600000014	305329.6314999989	521754.8205000005	92532.3164999999	106822.675	131047.86950000029	190394.6479999993	167154.30349999949	158245.02899999972	-	-	-	1.34727	0.0407123	11.2786	3.49551	up	1.47729	0.0673115	3.39521	1.7635	up	1.12068	0.0104582	0.301032	-1.73201	down
Lcfp121148	2-aminohexadec-4-ene-1,3-diol	Lipids	Sphingolipids	C16H33NO2	272.26	254.25	271.2511	[M+H]+	1	-	-	245496.3425000011	838011.5989999983	519524.1030000004	5778768.8654999975	3348038.2554999962	5873956.057000005	4568353.126500001	5593926.122999978	3068896.598000003	4134399.3509999914	3183089.536499993	3561453.488999998	-	-	-	1.40857	0.0283654	9.35774	3.22616	up	0.360867	0.622101	1.13374	0.181095	insig	1.34779	0.0286572	0.121156	-3.04507	down
Lmzp002365	Hesperetin 7-O-glucoside	Flavonoids	Flavanones	C22H24O11	465.14	303.09	464.1319	[M+H]+	3	31712-49-9	C16422	484322.89350000006	673495.6120000007	537645.1780000024	971876.2340000008	698591.071500001	949280.3150000008	345845.7819999993	571986.1425000008	375990.6869999997	947390.6270000023	640709.4145	643039.0485	ko00941	C16422	-	1.25256	0.0507278	1.54515	0.627748	insig	1.38966	0.0186622	2.02481	1.01779	up	0.879167	0.216818	1.31043	0.39004	insig
PDP137307	3-methyl-1-{[(2S,3R,4S,5S,6R)-3,4,5-trihydroxy-6-(hydroxymethyl)oxan-2-yl]oxy}-7H,8H,9H,10H-cyclohexa[c]chromen-6-one	Others	Others	C20H24O8	393.15	231.1	392.1471	[M+H]+	3	-	-	44556.948500000115	60223.32099999995	35511.47800000003	135659.143	173065.5560000011	234756.7479999984	69906.51350000019	52909.89399999981	76170.89800000003	92431.30500000024	89652.62100000045	80685.79700000021	-	-	-	1.41203	0.0366239	3.87394	1.9538	up	1.4617	0.0510172	2.73124	1.44955	up	1.00342	0.122686	0.705029	-0.504246	insig
PDP032342	7-hydroxy-5-methyl-2-(2-oxopropyl)-6-[(2S,3R,4S,5S,6R)-3,4,5-trihydroxy-6-(hydroxymethyl)oxan-2-yl]oxychromen-4-one	Others	Chromone	C19H22O10	411.13	249.07	410.1213	[M+H]+	2	-	-	85220.175	133379.61599999972	175869.85399999938	1091888.423000002	1302749.752000001	3182846.752999994	296172.8129999997	227640.8259999993	228504.5839999989	573641.9865000015	350638.04800000053	418108.331500001	-	-	-	1.40985	0.121363	14.1392	3.82163	up	1.47339	0.136458	7.41373	2.8902	up	1.1868	0.0270891	0.524339	-0.931429	insig
pmf0289	Isopentenyl adenosine	Nucleotides and derivatives	Nucleotides and derivatives	C15H21N5O4	336.17	148.06	335.1594	[M+H]+	3	7724-76-7	C16427	42160.04350000008	21555.991499999953	24726.68349999993	18147.823	16559.246000000057	15378.989000000032	26091.62299999999	47176.71899999988	31743.079500000014	27521.47049999997	19499.5495	30054.63399999982	ko00908,ko01110	C16427	-	1.15536	0.182279	0.566311	-0.820334	insig	1.4061	0.0985615	0.476958	-1.06807	down	0.458767	0.572028	0.84222	-0.247731	insig
Lazp002140	Luteolin 7-rutinoside-4'-glucoside	Flavonoids	Flavones	C33H40O20	757.22	449.11	756.2113	[M+H]+	3	-	-	55888.479000000116	48630.56149999987	36572.80049999993	76623.06199999995	33989.02300000002	58686.171000000126	199604.1235000005	143762.8380000001	74040.57400000012	57551.98850000003	106136.8754999998	85251.90000000014	-	CM00252	MetMap106	0.420313	0.541852	1.19992	0.262933	insig	1.19331	0.139754	0.405595	-1.30189	down	1.21758	0.12342	0.338019	-1.56482	down
Qmqp102532	Artecalin	Terpenoids	Sesquiterpenoids	C15H20O4	265.14	187.11	264.1362	[M+H]+	2	-	-	52390.58899999996	74670.10800000025	46970.696500000115	242266.775	165444.6565000002	231652.31450000018	60840.726000000126	9394.139300000024	69120.48850000018	88734.42300000004	93454.2140000001	59701.307499999835	-	-	-	1.4409	0.0149326	3.67384	1.87729	up	1.28157	0.0064181	4.58801	2.19787	up	0.509508	0.615232	1.24883	0.320579	insig
Lmmp002463	Sexangularetin-3-O-glucoside-7-O-rhamnoside*	Flavonoids	Flavonols	C28H32O16	625.18	317.07	624.169	[M+H]+	2	-	-	14754.99999999998	22613.76449999999	20967.589000000047	20497.45549999993	33772.6919999999	62758.38799999994	172056.1494999999	68274.68400000008	72938.03499999992	59625.794499999836	79700.50699999995	95304.93599999973	-	-	-	0.947175	0.25516	2.0061	1.00439	insig	1.18828	0.18406	0.373572	-1.42054	down	1.32831	0.127994	0.186218	-2.42493	down
MWSHY0104	Luteolin 7-O-beta-D-glucoside	Flavonoids	Flavones	C21H20O11	449.11	287.06	448.1006	[M+H]+	1	5373-11-5	C03951	366189.8434999998	620642.8804999987	912833.0279999974	2331457.022999996	2591606.270000004	2525419.671999997	526079.2204999996	1076865.830999998	382696.0739999978	1030042.9125000021	1105808.162499997	800709.0094999983	ko00944	C03951	MetMap105	1.38281	0.00206903	3.92094	1.9712	up	1.44252	0.00715266	3.75117	1.90734	up	0.0171788	0.91919	0.956701	-0.0638593	insig
Zbsp004438	Quercetin-3,4'-O-di-glucoside	Flavonoids	Flavonols	C27H30O17	627.16	303.05	626.1483	[M+H]+	3	29125-80-2	-	27447.071999999902	5489.414399999982	5489.414399999982	457800.39349999843	302013.5764999997	627121.8839999997	303540.8969999999	426676.8360000012	309784.9289999997	280861.36449999944	292106.21999999986	246077.610499999	-	-	-	1.42573	0.0402267	36.0938	5.17368	up	0.726902	0.347562	1.33359	0.415314	insig	1.36952	0.0119779	0.0369479	-4.75836	down
pme2617	L-Methionine S-oxide	Amino acids and derivatives	Amino acids and derivatives	C5H11NO3S	166.05	102.06	165.046	[M+H]+	3	3226-65-1	C02989	183874.1125	315482.89049999986	170993.7799999999	222678.95	34198.75599999998	34198.75599999998	425368.74	232070.78600000002	201782.551	233253.832	243091.901	345363.8755	ko00270,ko01100	C02989	-	0.973225	0.186515	0.434215	-1.20352	insig	1.14696	0.115233	0.338767	-1.56163	down	0.528206	0.500664	0.780183	-0.358115	insig
Zbjn005361	Diosmetin-7-O-(6''-malonyl)glucoside*	Flavonoids	Flavones	C25H24O14	549.12	301.07	548.1166	[M+H]+	1	-	-	204781.6649999997	582835.5015000028	337062.146	7905207.364999978	5092274.553499991	10556418.7405	7219563.332499987	9719497.365000052	10742166.78750002	7193873.761999999	6729277.979999994	7983652.219999975	-	CM00984	MetMap121	1.44765	0.0411579	20.9428	4.38838	up	0.596047	0.513285	0.850898	-0.232942	insig	1.4064	0.0129389	0.0406297	-4.62132	down
MWSmce475	Quinidine	Alkaloids	Quinoline alkaloids	C20H24N2O2	325.19	307.18	324.1838	[M+H]+	3	56-54-2	C06527	732954.3360000006	302262.0664999981	462083.8255000004	362348.8419999991	534241.5374999992	316502.5155000009	794257.8344999999	1344221.992499999	882400.3844999992	337734.5899999978	551060.9654999989	481311.1829999998	-	C06527	-	0.418792	0.552202	0.810187	-0.303673	insig	1.41068	0.0567234	0.401569	-1.31628	down	1.10284	0.0802255	0.49565	-1.01261	down
WapTKC036206	12-Hydroxy-1(10)-Aromadendren-2-one	Terpenoids	Sesquiterpenoids	C15H22O2	235.17	67.05	234.162	[M+H]+	2	700379-35-7	-	9918.304499999902	14276.283000000001	19273.58249999989	80727.25099999981	84744.18949999973	49253.71450000015	11110.61949999988	16289.72399999992	10504.839	31437.547000000028	29607.93000000003	18832.88399999986	-	-	-	1.41403	0.030742	4.93983	2.30446	up	1.53019	0.0315631	5.6648	2.50202	up	0.362604	0.604535	1.14676	0.197564	insig
Wasyqp4678	Galangin-8-C-Arabinoside*	Flavonoids	Flavones	C20H18O9	403.1	367.08	402.0951	[M+H]+	1	-	-	1055286.502499998	1229139.934000002	1209574.930499993	1305257.522500001	1174034.641499994	629262.017500003	3378283.630000011	2076767.951	1781996.357999993	1549551.5059999968	1363919.927999997	1831684.856	-	-	-	0.460125	0.602746	0.889683	-0.168636	insig	1.27645	0.0909172	0.429533	-1.21916	down	1.24246	0.124219	0.482794	-1.05052	down
Lahp003997	Glucosyl-rhamnazin-3-O-β-D-glucoside*	Flavonoids	Flavonols	C29H34O17	655.19	331.08	654.1796	[M+H]+	3	-	-	4135.632500000008	9310.499999999947	16677.735	139098.2944999996	124737.9434999999	149958.9170000001	65523.22700000013	248154.39949999988	82959.97450000017	147535.25599999938	132415.5679999997	154807.005	-	-	-	1.41886	0.000636847	13.7365	3.77994	up	0.391744	0.930964	1.04326	0.0610953	insig	1.30154	0.17012	0.0759481	-3.71884	down
Laxp009625	(Z)-4,6-Dihydroxy-2-(4-Hydroxy-3-Methoxybenzylidene)-7-Methylbenzofuran-3(2h)-One*	Flavonoids	Aurones	C17H14O6	315.09	300.06	314.079	[M+H]+	1	-	-	61682.12049999978	46281.3125	84138.9869999999	642530.3864999983	474462.3090000007	9256.2625	586429.4459999998	2688225.571499985	1259946.228499999	1339250.5655000058	1244956.971000002	1325819.722499996	-	CM01864	MetMap144	0.449097	0.241608	5.86275	2.55158	insig	0.936191	0.201588	0.248368	-2.00945	insig	1.36315	0.144505	0.0423637	-4.56103	down
Zbsp005521	Chrysin-5-O-glucoside (Toringin)	Flavonoids	Flavones	C21H20O9	417.12	255.07	416.1107	[M+H]+	3	1329-10-8	-	8029.2961000000405	8029.2961000000405	8029.2961000000405	40146.4805000002	43562.22049999985	58923.58299999992	108866.22549999981	85657.41300000013	56439.30499999988	71568.24400000021	78045.71849999981	69593.4494999992	-	CM00873	MetMap110	1.46882	0.0206952	5.92133	2.56592	up	1.22097	0.127422	0.56834	-0.815174	insig	1.41247	0.0379498	0.0959819	-3.38109	down
Lmhp010190	LysoPC 18:1(2n isomer)*	Lipids	LPC	C26H52NO7P	522.36	184.07	521.3481	[M+H]+	1	-	-	94203729.22949956	16844020.27049995	9889546.573999928	13580849.66800009	22338256.75050007	14320562.99050004	31299926.48349988	52516118.94800044	24118062.07550001	13772792.00999999	13217323.20249991	13882533.15550002	-	-	-	0.423955	0.475457	0.415419	-1.26736	insig	1.25796	0.142523	0.465466	-1.10325	down	0.302561	0.890362	1.12047	0.164108	insig
WapTKC173669	(1S,4aR,6Z,8aS)-6-(1-hydroxypropan-2-ylidene)-8a-methyl-4-methylidene-2,3,4a,5,7,8-hexahydro-1H-naphthalen-1-ol	Terpenoids	Sesquiterpenoids	C15H24O2	237.19	135.08	236.1776	[M+H]+	2	-	-	31078.6565000001	54910.080500000164	34185.914999999884	217845.42850000173	157234.8589999997	222527.8024999991	31970.284000000214	53889.28	49816.74950000036	91831.18450000034	70602.65799999991	93811.82199999943	-	-	-	1.44628	0.0101342	4.97283	2.31407	up	1.51933	0.0119457	4.40466	2.13903	up	0.378648	0.634942	0.885745	-0.175036	insig
MWSCX002	7-H-9(10)-ene-11,12-epoxy-8-oxoeremophilane	Terpenoids	Sesquiterpenoids	C15H22O2	235.17	135.08	234.162	[M+H]+	1	-	-	9543.718100000035	74564.20250000029	9543.718100000035	198666.03049999988	137305.34500000038	65614.36000000028	47718.590500000166	196048.17350000012	210498.58550000147	126107.3410000001	123299.48399999981	113708.8304999994	-	-	-	1.17785	0.0982596	4.28808	2.10033	up	0.0355641	0.800561	0.884033	-0.177827	insig	1.0782	0.1336	0.206161	-2.27816	down
Rdp07790	Bucegin*	Flavonoids	Flavones	C17H14O6	315.09	300.07	314.079	[M+H]+	1	-	-	12186.17749999998	33096.302500000085	19147.251	758584.227500002	29542.67399999998	11558103.582	110314.9819999999	281791.8365	205350.4494999994	690456.0150000004	676501.0014999972	677032.1739999993	-	-	-	1.04528	0.386608	191.623	7.58213	up	0.503242	0.403626	20.6646	4.36909	insig	1.35028	0.067741	0.10784	-3.21304	down
PDP023429	5-hydroxy-8-methoxy-2,7-dimethyl-6-{[3,4,5-trihydroxy-6-(hydroxymethyl)oxan-2-yl]oxy}-4H-benzo[g]chromen-4-one	Others	Ketone compounds	C22H24O10	449.14	287.09	448.13699999999983	[M+H]+	2	-	-	140380.5380000003	58711.85300000013	11742.37060000003	318663.3430000006	150805.9135000004	825612.7904999995	280545.001999999	279428.7109999991	351014.93149999826	198327.2789999997	308582.9950000024	257607.365	-	-	-	1.13158	0.213751	6.14264	2.61886	up	0.168515	0.593224	1.42162	0.507539	insig	1.13796	0.00995318	0.231435	-2.11132	down
MWSprf005	Mosloflavone; 5-Hydroxy-6,7-Dimethoxyflavone	Flavonoids	Flavones	C17H14O5	299.09	284.07	298.0841	[M+H]+	3	740-33-0	-	10053.5719999998	19896.12000000001	9143.590000000018	62545.64049999961	46346.0670000001	73532.98600000003	50189.61500000041	62865.12999999947	32043.89600000013	34674.630500000116	42990.20599999982	51757.80550000089	-	CM00886	MetMap110	1.41083	0.0147119	4.66639	2.22231	up	0.713746	0.356733	1.25725	0.330267	insig	1.29934	0.0444033	0.269426	-1.89204	down
pme2268	N-Methylnicotinate	Alkaloids	Pyridine alkaloids	C7H7NO2	138.06	94.07	137.0477	[M+H]+	3	535-83-1	C01004	221817.57850000012	304726.1445	1346672.299000001	2284524.897	685328.7725	2291089.363999999	2147823.2745	991393.6270000004	2256996.015	1854315.4095	1758188.4605	1704157.6655	ko00960	C01004	-	0.975505	0.16476	2.80851	1.4898	insig	0.163447	0.949818	0.974932	-0.0366258	insig	1.04161	0.0974873	0.347135	-1.52643	down
Lcsp001901	Leu-Ile-Glu	Amino acids and derivatives	Amino acids and derivatives	C17H31N3O6	374.23	199.18	373.2213	[M+H]+	3	-	-	110551.0459999999	77963.73149999988	77321.3565	9386.031799999992	9386.031799999992	9386.031799999992	85621.53650000003	74439.12249999997	100610.594	99866.96049999972	46930.15899999997	77185.17899999989	-	-	-	1.47698	0.0186417	0.105923	-3.23892	down	1.5704	0.00943397	0.108021	-3.21061	down	0.0595321	0.904247	1.01981	0.0283057	insig
WapTKC027928	10,14-Cyclo-3-Hydroxy-β-Santal-11(13)-En-12-al	Terpenoids	Sesquiterpenoids	C15H22O2	235.17	133.1	234.162	[M+H]+	1	1869098-78-1	-	13240.03859999999	75007.85650000023	13240.03859999999	349054.3454999988	257551.7745	194591.691999999	66200.19299999996	88705.39899999989	109163.8609999998	92517.51500000052	100363.3770000003	100050.4575000002	-	-	-	1.34574	0.0207968	7.89451	2.98085	up	1.46637	0.048755	3.03404	1.60124	up	1.06343	0.101818	0.384323	-1.37961	down
Sasp008239	(E)-endo-beta-bergamotenoic acid	Terpenoids	Sesquiterpenoids	C15H22O2	235.17	189.16	234.162	[M+H]+	2	-	-	17350.43999999996	29921.795500000288	26313.72600000005	75106.57749999993	105784.3645000002	54861.168499999745	15246.04849999978	12557.05000000032	34917.01449999973	54902.73600000011	35241.31699999993	41733.88500000009	-	-	-	1.36473	0.0597731	3.20376	1.67977	up	1.39976	0.0419667	3.7588	1.91027	up	0.45106	0.680253	1.17324	0.230502	insig
MWStz295	11-Hydroxycanthin-6-one*	Alkaloids	Plumerane	C14H8N2O2	237.06	209.07	236.0586	[M+H]+	2	75969-83-4	C09212	57263.86599999943	100326.36699999981	54202.048499999815	262548.5385000006	196088.357	402633.4834999996	312847.494999999	175170.76399999962	182020.15949999948	218679.46549999987	190080.5445000004	184192.0019999987	-	C09212	-	1.3798	0.0633939	4.06658	2.02382	up	0.617387	0.450387	1.2854	0.362222	insig	1.30156	0.0641556	0.31609	-1.66159	down
Lssp210422	Genistein	Flavonoids	Isoflavones	C15H10O5	271.06	153.02	270.0528	[M+H]+	3	446-72-0	C06563	13929.38299999999	19320.93050000003	19944.83399999972	75649.44800000008	36063.729000000014	41502.31299999995	79265.8139999996	33537.14750000049	80143.08299999981	67716.80800000014	48797.22750000037	106763.0964999999	ko00943,ko01100,ko01110	C06563	-	1.34334	0.111538	2.88025	1.5262	up	0.421011	0.540955	0.794085	-0.332635	insig	1.28018	0.0918358	0.2757	-1.85883	down
Ymjm000067	14-Hydroxyvibsanin F*	Terpenoids	Ditepenoids	C20H32O3	321.24	179.14	320.2351	[M+H]+	1	-	-	4954.006600000003	4954.006600000003	4954.006600000003	232305.6319999955	99107.79400000107	117465.30200000141	41093.91900000013	24770.03300000001	40571.70649999989	62734.06500000018	89312.35399999945	62427.349	-	-	-	1.4749	0.0739099	30.2031	4.91662	up	1.44616	0.109151	4.21737	2.07634	up	1.41254	0.0294395	0.139634	-2.84028	down
Rfn04277	(2S,3R,4S,5S,6R)-2-{[(1S,2S,4S)-1,7-dihydroxy-1,6-dimethyl-4-(propan-2-yl)-1,2,3,4-tetrahydronaphthalen-2-yl]oxy}-6-(hydroxymethyl)oxane-3,4,5-triol	Others	Others	C21H32O8	413.22	251.17	412.2097	[M+H]+	2	-	-	70398.6259999999	66540.31500000009	103778.2455000002	345591.10100000014	199018.15450000012	534519.6905000006	136479.6400000002	118049.1895000003	84712.4610000002	315186.1604999996	124890.74350000029	175882.2734999995	-	-	-	1.35136	0.100404	4.48297	2.16446	up	1.35378	0.123067	3.18101	1.66948	up	0.928721	0.16683	0.709575	-0.494973	insig
Hmhp005160	Rehderianin I	Flavonoids	Flavones	C17H14O7	331.07	316.05	330.074	[M+H]+	3	90965-30-3	-	9422.73230000006	9422.73230000006	9422.73230000006	141482.0055000003	47113.6615000003	246226.96950000018	157216.3035000006	469367.5420000032	130004.1025000003	239544.4929999993	207634.8499999993	227737.1515000009	-	-	-	1.38761	0.142545	15.382	3.94318	up	0.684678	0.447114	0.574715	-0.799081	insig	1.38561	0.155509	0.0373627	-4.74226	down
Lmmp003215	Icariside B2	Terpenoids	Sesquiterpenoids	C19H30O8	387.2	207.14	386.1941	[M+H]+	3	108906-51-0	-	34968.947000000015	30599.12699999984	47685.07899999979	42956.98599999998	45521.112999999954	98529.02600000009	66314.14850000017	84654.93300000018	81014.9510000001	43045.418	55242.945499999885	58368.091000000175	-	-	-	0.850524	0.306024	1.65123	0.723542	insig	0.747505	0.500243	0.806121	-0.310932	insig	1.31671	0.00661258	0.488194	-1.03447	down
Smnp001527	5-hydroxyaloin	Quinones	Anthraquinone	C21H22O10	435.12	255.06	434.1213	[M+H]+	2	-	-	143778.4465	217453.68	608228.4814999999	512979.5410000003	482009.8819999994	709644.2305000008	617077.3029999995	843468.9905000002	1472712.5189999992	759990.4014999979	787771.5729999987	762737.7254999997	-	-	-	0.921495	0.227178	1.75833	0.814208	insig	1.04842	0.246745	0.58114	-0.783043	insig	1.1078	0.10785	0.330506	-1.59725	down
Zbzp004330	irilinB-7-glucoside-O-malonate	Flavonoids	Isoflavones	C25H24O14	549.12	301.07	548.1161	[M+H]+	3	-	-	33312.52400000005	166562.6200000003	33312.52400000005	468825.00099999993	415681.0495000007	545701.8755000003	368556.92750000063	739199.6630000011	661491.6065000005	491902.9124999993	311068.9825000002	456161.524999999	-	-	-	1.33522	0.00261594	6.13329	2.61666	up	0.579116	0.426487	0.80837	-0.306912	insig	1.28432	0.0319629	0.1318	-2.92357	down
PDP230135	8,4'-Dihydroxydihydroflavone-5-glucoside	Flavonoids	Flavanones	C21H22O10	435.13	273.08	434.1213	[M+H]+	2	-	-	143003.5265999998	143003.5265999998	715017.6329999992	831226.567	733971.0939999991	903746.0815000013	1153569.7070000009	1499475.476000001	1970264.875500001	1132087.632999999	1284897.554	1321545.298000002	-	-	-	1.08393	0.116277	2.46642	1.30242	up	1.38869	0.0879196	0.534021	-0.905032	insig	1.21322	0.0179851	0.216517	-2.20745	down
Wbtp004961	1,2,4,5-tetrahydroxy-7-(hydroxymethyl)anthracene-9,10-dione	Flavonoids	Other Flavonoids	C15H10O7	303.05	229.05	302.0427	[M+H]+	3	-	-	44339.05109999988	44339.05109999988	44339.05109999988	630452.1234999972	221695.25549999942	1390003.223000001	344677.67599999986	591506.9855000018	305159.3394999998	415802.9249999988	431033.35999999975	393290.43149999867	-	-	-	1.37193	0.176358	16.8561	4.0752	up	0.477357	0.434848	1.80623	0.85298	insig	1.40695	0.0540827	0.107156	-3.22222	down
PDP176737	7-hydroxyflavone 7-O-(6-malonyl-beta-D-glucoside)	Flavonoids	Flavones	C24H22O11	487.12	239.07	486.1162	[M+H]+	3	-	-	11111.2225	27071.75400000009	39172.18149999992	52807.12499999977	52601.54349999995	139424.1084999991	129117.93350000061	25116.55550000037	58151.6990000006	89217.10250000024	87323.35250000002	101886.00400000061	-	-	-	1.11086	0.18658	3.16505	1.66223	up	0.315624	0.810206	1.15277	0.205107	insig	0.872433	0.277447	0.364219	-1.45712	insig
Cmjp003100	Leucocyanidin	Flavonoids	Flavanols	C15H14O7	307.08	137.02	306.074	[M+H]+	3	27015-21-0	C05906	6407.943400000026	32039.71700000013	72610.71649999997	116074.3149999999	66903.77250000018	194716.14350000012	70754.83350000027	6407.943400000026	77289.03699999997	80026.20299999964	75194.79000000004	154640.5300000001	ko00941,ko01100,ko01110	C05906	-	1.03074	0.124117	3.40086	1.7659	up	0.919977	0.177706	2.44539	1.29006	insig	0.187944	0.652489	0.719049	-0.475839	insig
Wbtp006564	4,8,10-trihydroxy-2-methoxy-1h,2h-furo[3,2-a]xanthen-11-one	Flavonoids	Other Flavonoids	C16H12O7	317.07	302.04	316.0583	[M+H]+	3	-	-	2465.217100000033	13078.3769999999	12326.08550000016	45160.08149999977	22617.70900000001	82702.09600000035	82912.03499999983	90601.41249999967	54799.4255000003	39556.947999999866	44772.391499999874	75128.74200000003	-	-	-	1.18811	0.140284	5.39941	2.4328	up	0.876741	0.289173	0.659095	-0.601442	insig	1.28542	0.0181194	0.122068	-3.03424	down
Zmjp004455	Trollioside	Phenolic acids	Phenolic acids	C19H26O9	399.17	237.11	398.1577	[M+H]+	3	-	-	103273.82200000051	417551.768	223237.8915000001	20654.76440000009	20654.76440000009	20654.76440000009	832678.4430000008	491150.0909999992	618313.5110000003	460903.2540000005	296821.5910000002	405709.072499998	-	-	-	1.40124	0.131052	0.0832782	-3.58592	down	1.56836	0.0243642	0.0319051	-4.97007	down	1.1277	0.0423047	0.383115	-1.38415	down
WapTKC036659	4A,5-Dimethyl-3-((E)-1-((2R,3R,4S,5S,6R)-3,4,5-Trihydroxy-6-(Hydroxymethyl)Tetrahydro-2H-Pyran-2-Yloxy)Prop-1-En-2-Yl)-4,4A,5,6,7,8-Hexahydronaphthalen-2(3H)-one*	Terpenoids	Sesquiterpenoids	C21H32O7	397.22	235.17	396.2148	[M+H]+	1	1312185-70-8	-	455180.8659999994	529921.2070000027	572271.4830000002	4718861.855499999	16587920.07699985	5738528.804500006	709011.1430000006	747126.1009999979	852268.7024999982	2006127.110000004	1647620.7030000002	1511844.0865000042	-	-	-	1.4188	0.154728	17.366	4.11819	up	1.49257	0.162064	11.716	3.55041	up	1.31026	0.0115008	0.674653	-0.567782	insig
Qmyp101103	Arundinol B	Terpenoids	Sesquiterpenoids	C15H22O3	251.16	119.08	250.1569	[M+H]+	2	-	-	37825.72160000001	359925.4790000002	189128.60800000012	2217050.3484999933	2610265.586499997	2020142.826499997	466429.7815000011	303438.2414999997	372493.9430000006	526750.8264999996	601948.7749999986	700956.6825000008	-	-	-	1.34062	0.00163534	11.6676	3.54443	up	1.55847	0.00538001	5.99412	2.58355	up	0.855425	0.175096	0.513742	-0.960883	insig
PDP288927	(2S,3S)-2-(3,4-dihydroxyphenyl)-5,7-dihydroxy-3-[(2S,3R,4S,5S,6R)-3,4,5-trihydroxy-6-[[(2R,3R,4R,5R,6S)-3,4,5-trihydroxy-6-methyloxan-2-yl]oxymethyl]oxan-2-yl]oxy-2,3-dihydrochromen-4-one	Flavonoids	Flavanonols	C27H32O16	613.18	305.07	612.169	[M+H]+	2	-	-	40545.429999999986	20428.361999999892	32224.377999999902	4085.6723999999795	4085.6723999999795	35482.31850000002	82173.81349999981	82782.02750000008	43710.874500000114	65249.33349999986	77166.57900000009	69132.43000000008	-	-	-	0.985924	0.258298	0.468396	-1.0942	insig	1.29117	0.0316563	0.209203	-2.25703	down	1.15216	0.0791346	0.446636	-1.16283	down
pmp001155	Pseudostellarin C	Amino acids and derivatives	Amino acids and derivatives	C40H60N8O10	813.45	785.42	812.4432	[M+H]+	1	156430-22-7	-	643.9885000000132	3498.847499999922	1050633.721500001	23541.99200000006	15421.97300000011	12727.34500000002	483024.440499999	2767919.530500009	995399.585999992	865429.5965000018	1027813.908000006	1045347.006000003	-	-	-	0.043385	0.439711	0.0490069	-4.35087	insig	1.52647	0.18082	0.0121731	-6.36016	down	0.983616	0.264894	0.248396	-2.00928	insig
Zblp004717	3'-methoxyquercetin-3-O-L-rhamnosyl(1→2)-glucopyranoside*	Flavonoids	Flavonols	C28H32O16	625.17	317.07	624.169	[M+H]+	2	-	-	16948.608999999982	9701.560499999996	30809.58399999998	1940.3120999999992	39131.707499999815	29320.384999999984	113879.2649999999	76493.14250000003	40511.275499999974	77078.07999999983	83529.75200000001	40699.83849999987	-	-	-	0.252244	0.756427	1.22507	0.292868	insig	1.02395	0.110619	0.304883	-1.71367	down	1.20173	0.102234	0.248869	-2.00654	down
WapTKC039656	Norsantolinifolide B	Terpenoids	Sesquiterpenoids	C10H14O4	199.1	81.07	198.0892	[M+H]+	2	135684-57-0	-	4080.0665000000063	20400.332500000033	4080.0665000000063	67418.06149999997	31760.034000000014	48960.59499999999	1296730.6345	464451.8400000008	1353478.658500003	424719.2215000009	548142.0779999989	567064.0120000001	-	-	-	1.29101	0.0409969	5.18684	2.37486	up	1.51684	0.0748753	0.0475617	-4.39405	down	1.38945	0.0698894	0.00916969	-6.76891	down
pmb0716	Tricin-4'-O-glucoside-7-O-glucoside*	Flavonoids	Flavones	C29H34O17	655.19	331.08	654.1796	[M+H]+	3	-	-	11441.36750000001	2288.2735000000007	2288.2735000000007	61927.861499999875	22181.49999999997	98706.60700000006	50130.46900000007	94896.18300000008	47011.68450000006	76982.90699999967	50645.75299999995	53927.76499999997	-	-	-	1.31195	0.125679	11.4132	3.51263	up	0.281526	0.915359	0.951976	-0.0710023	insig	1.31736	0.0580651	0.08341	-3.58364	down
Lamp003722	Apigenin glucosyl malonyl glucoside	Flavonoids	Flavones	C30H32O18	681.17	271.06	680.1583	[M+H]+	3	-	-	30130.52549999993	21540.51249999999	26099.34350000002	72659.38350000011	32151.031499999932	150585.9575	30631.52400000003	178228.3594999997	39083.51299999992	58970.498500000096	82683.89700000011	99935.46900000016	-	CM00105	MetMap104	1.09732	0.230096	3.28398	1.71545	up	0.163407	0.968689	1.03006	0.0427272	insig	0.85675	0.357569	0.313662	-1.67272	insig
pmb0962	L-Lysine-Butanoic Acid	Amino acids and derivatives	Amino acids and derivatives	C10H22N2O4	235.17	118.09	234.158	[M+H]+	3	80407-71-2	-	74957.37750000005	134952.72850000008	96550.82150000003	126463.651	105735.127	137973.6384999999	62867.6065	15639.2905	81585.08999999997	95427.2115	121450.4165	119822.1629999999	-	-	-	0.743722	0.36299	1.20789	0.272494	insig	1.12131	0.0516364	2.31225	1.2093	up	0.86747	0.138294	1.91428	0.936802	insig
Zbqp000949	5-methyl 1-propyl L-glutamate	Amino acids and derivatives	Amino acids and derivatives	C9H17NO4	204.12	85.03	203.1158	[M+H]+	3	-	-	907739.0255	1231134.338500001	636491.418	1640430.2775	1945672.566000001	1441278.6709999992	2409044.694	2496311.344000001	1935246.460000001	1695386.9330000002	1543181.4819999998	1502956.4209999999	-	-	-	1.2532	0.0304134	1.81143	0.85713	insig	1.24402	0.0585166	0.734933	-0.444316	insig	1.31467	0.00520865	0.405719	-1.30145	down
PDP004275	5,7,2'-Trihydroxy-6-methoxyflavone 7-O-glucoside*	Flavonoids	Flavones	C22H22O11	463.12	301.07	462.1162	[M+H]+	1	-	-	120626.76440000019	120626.76440000019	120626.76440000019	1283367.4835	603133.8220000007	2167511.952999996	867109.5295000002	1485489.650500003	879788.3105000005	1002497.712500001	909846.2785000005	963755.4670000012	-	-	-	1.41282	0.112928	11.2026	3.48577	up	0.225509	0.622579	1.25419	0.326751	insig	1.41223	0.0425918	0.111954	-3.15902	down
Zblp002068	Cyanidin 3-O-glucoside	Flavonoids	Anthocyanidins	C21H21O11+	449.11	287.06	449.1078	[M]+	3	47705-70-4	C08604	2728188.874	2397220.6944999984	1528960.549999999	7870570.282499996	9419774.828	2678633.620999996	21177853.90199999	11274463.0115	9821613.991500013	7400581.114500001	8294762.889500001	7428680.262500008	ko00942,ko01110	C08604	-	1.14795	0.157773	3.00088	1.58539	up	1.032	0.162879	0.472371	-1.08201	down	1.36505	0.0782331	0.157411	-2.66739	down
MW0149821	Gln-Thr-Phe	Amino acids and derivatives	Amino acids and derivatives	C18H26N4O6	395.21	215.14	394.1852	[M+H]+	3	-	-	84672.08949999983	85020.80100000043	35608.61849999982	818602.6530000005	689711.8684999953	1049808.622000005	107206.28250000061	81803.70700000011	72705.12099999942	144505.2474999989	253734.0579999994	280160.3290000002	-	-	-	1.45117	0.0157632	12.4603	3.63927	up	1.55698	0.0176493	9.77446	3.28902	up	0.639748	0.396506	0.784447	-0.350253	insig
MWS20147	Luteolin-3'-O-glucoside	Flavonoids	Flavones	C21H20O11	449.11	287.06	448.1006	[M+H]+	3	5154-41-6	-	216126.38249999878	177493.4455000008	161442.8994999999	955816.3250000004	614125.8169999972	2068802.065500005	690024.021000001	526333.6700000003	537648.5985000011	645326.147499999	575021.254999998	557019.478999999	-	CM00159	MetMap105	1.36935	0.143917	6.55555	2.71272	up	0.992265	0.288103	2.07453	1.05279	insig	1.40198	0.0113899	0.316454	-1.65993	down
Hmcp005575	Quercetin-5,4'-di-O-glucoside	Flavonoids	Flavonols	C27H30O17	627.15	303.05	626.1483	[M+H]+	3	-	-	6335.080099999976	71327.82799999992	65854.7810000001	351583.905000001	414658.2945000005	562993.6070000003	31675.400499999883	62199.18050000032	91651.90750000018	127568.30650000038	146290.6760000003	129992.89400000019	-	-	-	1.26122	0.0164429	9.26183	3.2113	up	1.48924	0.0198441	7.16467	2.8409	up	0.476776	0.633134	0.77357	-0.370397	insig
Rlp00117	12,13-Dehydrogeranylgeraniol	Terpenoids	Monoterpenoids	C18H30O	263.24	67.05	262.2297	[M+H]+	1	352274-18-1	-	29461.85539999953	29461.85539999953	29461.85539999953	274798.5754999958	434134.5434999946	550396.8784999945	389414.7634999952	147309.2769999976	445441.7925000013	1253291.7789999892	1151820.444499989	1118142.8924999991	-	-	-	1.46172	0.0394251	14.2481	3.8327	up	0.567101	0.489922	1.2822	0.358618	insig	1.37243	0.0827498	0.0899905	-3.47408	down
Cmsp004086	Dihydrokaempferide	Flavonoids	Flavanonols	C16H14O6	303.09	229.08	302.079	[M+H]+	3	137225-59-3	-	49287.1632	49287.1632	49287.1632	619038.1824999971	289662.7994999993	1378774.335500001	362211.1195	590361.2995000015	263381.7235	324976.70449999924	246435.81600000002	395811.9469999983	-	CM00456	MetMap114	1.39837	0.157515	15.4704	3.95144	up	0.667783	0.385215	1.88122	0.911667	insig	1.39474	0.0666454	0.121601	-3.03977	down
MWStz547	Yuanhuanin*	Flavonoids	Flavones	C22H22O11	463.12	301.08	462.1162	[M+H]+	1	83133-14-6	-	603827.8299999997	603827.8299999997	603827.8299999997	6285954.165999976	3730631.117499992	6903585.751	3019139.149999998	7151243.772500012	4539143.797999997	4955290.736499995	3960870.956999996	3545119.5089999917	-	-	-	1.46588	0.0352359	9.34051	3.2235	up	0.389054	0.660155	1.15029	0.201993	insig	1.38979	0.070536	0.12315	-3.02151	down
Hmzp004605	Ladanetin-6-O-β-D-glucoside*	Flavonoids	Flavones	C22H22O11	463.13	301.08	462.1162	[M+H]+	1	-	-	582491.2791999981	582491.2791999981	582491.2791999981	6825245.545499972	3721573.010499992	7290356.406	3094220.2254999983	6307426.653500014	3754834.2039999967	3973935.2049999936	3481694.359499998	2912456.39599999	-	CM00894	MetMap110	1.46294	0.0409601	10.2074	3.35154	up	0.703784	0.354577	1.35577	0.439113	insig	1.39876	0.0604134	0.132822	-2.91243	down
HJAP011	Chrysoeriol-8-C-glucoside (Scoparin)*	Flavonoids	Flavones	C22H22O11	463.11	343.08	462.1162	[M+H]+	3	301-16-6	-	38975.67549999993	38975.67549999993	38975.67549999993	315097.957999999	278056.2114999997	364997.768	397932.9974999997	423565.99000000104	290292.5815	194878.37749999968	226580.5305	354024.3979999995	-	CM00224	MetMap106	1.48135	0.00797312	8.19444	3.03465	up	0.719843	0.356938	0.861809	-0.21456	insig	1.42394	0.0148218	0.10517	-3.24921	down
MWSslk013	Tectoridin*	Flavonoids	Isoflavones	C22H22O11	463.12	301.09	462.1162	[M+H]+	1	611-40-5	C10533	514726.6291999982	514726.6291999982	514726.6291999982	5443553.908000009	2573633.145999991	10331065.94950005	11394382.11150005	14284001.3655	10018474.80299996	8252484.690499973	7807113.348999979	8947100.1475	-	C10533	-	1.40289	0.13187	11.8822	3.57073	up	1.11474	0.108124	0.514002	-0.960154	insig	1.42861	0.0119719	0.0432581	-4.53088	down
Lmnp002584	Hispidulin-8-C-(2''-O-glucosyl)glucoside	Flavonoids	Flavones	C28H32O16	625.18	463.13	624.169	[M+H]+	3	-	-	51178.65009999996	51178.65009999996	51178.65009999996	345630.5765	255893.2504999998	611480.553500001	867040.7665000003	1706878.636000006	361135.1700000009	571004.0944999999	789172.2485000021	642310.7579999971	-	CM00916	MetMap110	1.4363	0.0805098	7.90046	2.98194	up	0.948108	0.27848	0.413282	-1.2748	insig	1.3602	0.141978	0.0523111	-4.25674	down
WapTKC093062	3-(3,4-Dihydroxyphenyl)-5-Hydroxy-7-Methoxychromen-4-one	Terpenoids	Sesquiterpenoids	C16H12O6	301.07	258.05	300.0634	[M+H]+	1	-	-	7774.121200000013	7774.121200000013	7774.121200000013	72950.22799999997	41276.39350000024	70273.47099999999	38870.606000000065	237677.69500000018	73399.81850000012	141166.1320000001	158226.5910000007	188147.9564999998	-	-	-	1.46579	0.0338325	7.91087	2.98384	up	0.52665	0.464376	0.527221	-0.92352	insig	1.3099	0.217847	0.0666452	-3.90736	down
MWStz627	Pectolinarigenin*	Flavonoids	Flavones	C17H14O6	315.09	300.07	314.079	[M+H]+	1	520-12-7	C17784	30446.636500000084	25229.684000000085	17537.95750000004	641467.1890000013	22943.360500000083	13041135.75849999	86734.27099999988	249162.4915	198192.79649999962	637004.864499999	704863.2349999967	596131.649999997	-	C17784	-	0.971178	0.396023	187.198	7.54842	insig	0.486209	0.409237	25.6615	4.68153	insig	1.34195	0.0843084	0.137082	-2.86688	down
PDP150835	5-(buta-1,3-dienyl)-4,4,6-trimethylcyclohexa-1,5-dien-1-ol	Terpenoids	Monoterpenoids	C13H18O	191.14	91.05	190.1358	[M+H]+	2	-	-	197391.42649999988	4052886.5140000014	216469.3925000003	315663.1875000006	138458.3504999997	147386.2449999997	294617.23999999854	289641.3484999996	1020110.406000003	141669.0609999998	172754.5690000005	257069.36999999962	-	-	-	0.666405	0.420753	0.134663	-2.89257	insig	1.03455	0.300589	0.374919	-1.41535	down	0.137177	0.536231	2.78411	1.47722	insig
MWSHY0126	Kaempferide	Flavonoids	Flavonols	C16H12O6	301.07	258.05	300.0634	[M+H]+	1	491-54-3	C10098	10361.71610000005	10361.71610000005	10361.71610000005	117289.0495000002	51808.58050000027	123894.99549999971	70723.82300000051	360732.0114999997	146181.3129999997	126319.3834999996	121090.2425000002	147770.14399999962	ko00944	C10098	MetMap114	1.44193	0.0629612	9.42549	3.23657	up	0.701833	0.389958	0.507226	-0.979299	insig	1.35074	0.170891	0.0538143	-4.21587	down
pmp000441	3-Hydroxy-11-oxours-12-en-28-oic acid (11-Keto-ursolic acid)	Terpenoids	Triterpene	C30H46O4	471.35	453.34	470.3396	[M+H]+	3	105870-59-5	-	30779.92070000025	30779.92070000025	30779.92070000025	184592.3449999993	231028.2899999993	329300.9484999999	287344.70050000143	264849.2739999992	275591.44099999923	153899.6035000013	236608.1615000005	188385.3045000016	-	-	-	1.46032	0.0363714	8.06718	3.01206	up	0.599413	0.585084	0.899897	-0.152168	insig	1.43191	0.000701429	0.11155	-3.16423	down
pmp000724	(+)-(1S,2S)-Pseudoephedrine	Alkaloids	Alkaloids	C10H15NO	166.12	121.06	165.1154	[M+H]+	3	90-82-4	C02765	53644.35599999991	85821.69700000009	158742.51	206965.6445000001	239908.60599999988	193586.4355000001	208390.93900000013	143482.2014999999	273272.13650000014	140071.763	170520.6195	155206.7840000001	ko00996,ko01100	C02765	-	1.17396	0.0497701	2.14769	1.10279	up	0.22476	0.907697	1.0245	0.0349185	insig	1.05696	0.0910671	0.477023	-1.06787	down
MWSmce275	5-Hydroxy-1-tetralone	Others	Ketone compounds	C10H10O2	163.07	107.05	162.0681	[M+H]+	3	28315-93-7	-	6867.113200000094	43056.21950000036	34335.56600000047	373186.9734999985	247195.0479999999	479512.92149999563	6867.113200000094	6867.113200000094	99985.94450000132	83107.66900000037	128022.53900000009	145601.0205000011	-	-	-	1.36044	0.0342763	13.0538	3.70639	up	1.34876	0.0241511	9.67194	3.27381	up	0.166642	0.788479	0.740932	-0.432587	insig
Zjyp102905	7-epi-teucrenone	Terpenoids	Sesquiterpenoids	C15H22O2	235.17	119.09	234.162	[M+H]+	1	-	-	39620.41599999991	77238.6179999999	33068.68949999986	217351.3549999998	187325.3475000002	6613.737899999973	79447.50399999997	138670.2250000008	110623.89800000099	87803.60099999943	92679.50699999976	78012.56950000004	-	-	-	0.24121	0.315523	2.74326	1.45589	insig	0.311003	0.720747	1.25111	0.323203	insig	1.16093	0.0558974	0.456066	-1.13269	down
MWSslk200	Scutellarein	Flavonoids	Flavones	C15H10O6	287.06	123.01	286.0477	[M+H]+	3	529-53-3	C10184	19000.469000000292	19644.860000000048	13171.145999999859	14668.958500000019	18504.68000000004	98795.55050000023	45531.552500000056	43678.488499999665	34022.51900000013	13386.152000000071	23394.893000000247	29212.20099999996	-	C10184	MetMap104,MetMap110	0.600289	0.432813	2.54686	1.34872	insig	0.413837	0.925468	1.0709	0.0988177	insig	1.35116	0.0086122	0.420477	-1.2499	down
Lmsp010763	Monolinolenin*	Lipids	Glycerol ester	C21H36O4	353.27	261.22	352.2614	[M+H]+	1	75685-85-7	-	8279.870200000096	8279.870200000096	8279.870200000096	116991.9715000015	101925.0249999992	90317.10750000043	111172.3954999977	41399.35100000048	115971.2434999991	504300.6894999976	442722.55399999797	439602.5665000019	-	-	-	1.48609	0.00656983	12.4492	3.63798	up	0.518886	0.637432	1.15153	0.203546	insig	1.37536	0.0778571	0.0924977	-3.43444	down
Lalp008559	7-hydroxy-5-(hydroxymethyl)-2-(2-hydroxypropyl)chromen-4-one	Others	Chromone	C13H14O5	251.09	191.03	250.0841	[M+H]+	1	-	-	39578.72369999978	39578.72369999978	39578.72369999978	711982.5995000005	298341.2494999998	197893.6184999989	390750.6429999992	216288.2925000012	820094.7304999974	286313.2895	307309.3104999997	352404.0705000015	-	-	-	1.41838	0.147292	10.1756	3.34705	up	0.222424	0.775244	0.846604	-0.24024	insig	1.36187	0.135624	0.0831991	-3.58729	down
PDP232058	5-hydroxy-2-(2-hydroxyphenyl)-8-methoxy-7-{[(2s,3r,4s,5s,6r)-3,4,5-trihydroxy-6-(hydroxymethyl)oxan-2-yl]oxy}chromen-4-one*	Flavonoids	Flavones	C22H22O11	463.12	301.07	462.1162	[M+H]+	1	-	-	134816.5795000002	101112.1370000003	41822.62200000008	508629.5105000002	153118.3225000006	1130242.65	183067.87749999968	376657.18999999936	292006.3504999998	224427.61200000078	249279.0144999986	353041.5769999981	-	-	-	1.16547	0.21828	6.45178	2.6897	up	0.561292	0.387162	2.10394	1.07309	insig	1.18249	0.0571538	0.326102	-1.6166	down
Waptp02742	5-Hydroxy-6-Methoxychromanon	Lignans and Coumarins	Coumarins	C10H10O4	195.06	117.03	194.0574	[M+H]+	2	-	-	21411.7387	21411.7387	21411.7387	137653.3675000004	107058.6935	155213.4534999997	194754.4829999998	184717.9939999996	233986.23600000032	151180.7779999999	159173.8829999999	176746.2365	-	-	-	1.47575	0.015445	6.22595	2.63829	up	1.35734	0.0260681	0.651919	-0.617235	insig	1.42954	0.00667428	0.10471	-3.25553	down
Lmdp006732	Scutellarein-4'-methyl ether (5,6,7-Trihydroxy-4'-methoxyflavone)	Flavonoids	Flavones	C16H12O6	301.07	258.05	300.0634	[M+H]+	1	6563-66-2	-	9249.412100000132	9249.412100000132	9249.412100000132	102895.2189999996	50480.769	46247.06050000066	63823.59399999994	195018.45400000052	67977.86349999973	150001.2160000003	114559.1370000007	136375.2249999999	-	CM00892	MetMap110	1.44777	0.087978	7.19408	2.84681	up	0.672444	0.438139	0.610804	-0.711218	insig	1.36548	0.146597	0.0849038	-3.55803	down
Waqkp07598	2-g-Linoleoyl-glycerol	Lipids	Glycerol ester	C21H38O4	355.29	263.24	354.277	[M+H]+	1	-	-	3056.531199999848	3056.531199999848	3056.531199999848	18447.78399999996	19773.5795000004	26750.25649999985	17795.65899999958	20365.06449999964	15282.65599999924	34531.19549999997	37881.320000000065	35471.26700000011	-	-	-	1.47213	0.0186323	7.08555	2.82488	up	0.855865	0.280977	1.21571	0.281798	insig	1.42527	0.00973966	0.171576	-2.54308	down
Lagp003663	Quercetin 7,3',4'-trimethyl ether-3-glucoside	Flavonoids	Flavonols	C24H26O12	507.15	345.1	506.1424	[M+H]+	3	-	-	75089.07749999978	40616.51600000009	195917.3039999998	346824.9649999996	153384.4495	369544.4529999994	231085.23350000102	297299.5524999994	363992.3590000009	289774.86349999986	284025.9744999993	350980.894000001	-	-	-	1.07344	0.0976529	2.79105	1.48081	up	0.214997	0.929349	0.974648	-0.0370464	insig	1.12779	0.0352314	0.349205	-1.51785	down
PD0592962	Secocrispiolide	Terpenoids	Sesquiterpenoids	C15H18O2	231.14	185.13	230.1307	[M+H]+	2	72776-46-6	-	5418.246699999975	5418.246699999975	5418.246699999975	27091.233499999882	32891.03699999989	33983.79700000001	138326.9469999997	79071.32200000006	136096.9020000002	56119.417500000214	50263.308000000165	44427.62000000002	-	-	-	1.47776	0.00674831	5.78084	2.53128	up	1.50741	0.045236	0.26582	-1.91148	down	1.42256	0.0284895	0.0459829	-4.44276	down
Xmgp006913	2,4,2',4'-tetrahydroxy-3'-prenylchalcone	Flavonoids	Chalcones	C20H20O5	341.14	137.06	340.1311	[M+H]+	3	-	-	67306.84450000006	69108.66399999996	43093.92599999979	79594.12400000019	89434.77150000034	84302.06200000003	140554.5870000003	177264.0474999987	114543.6135000003	95923.3305000002	94552.69100000065	160536.8410000001	-	-	-	1.14707	0.0867017	1.41124	0.496964	insig	1.41012	0.078354	0.585923	-0.771217	insig	1.30989	0.0278066	0.415183	-1.26818	down
MWSslk003	Harmine	Alkaloids	Plumerane	C13H12N2O	213.1	198.08	212.095	[M+H]+	3	442-51-3	C06538	106062.7559999997	208023.0714999993	160930.9104999999	994950.097499996	680577.9974999996	1032055.2259999991	171652.1569999999	272837.8409999998	153071.50249999948	295301.4580000001	436845.7959999999	186498.0119999996	ko00901	C06538	-	1.43824	0.016563	5.69997	2.51096	up	1.5095	0.016382	4.53105	2.17985	up	0.58129	0.440361	0.794925	-0.331109	insig
MWSHY0135	Isorhamnetin-3-O-rutinoside; Narcissoside; Narcissin*	Flavonoids	Flavonols	C28H32O16	625.18	317.08	624.169	[M+H]+	2	604-80-8	-	2520.400000000001	15177.300999999958	39286.36150000001	23607.151999999907	18223.81899999994	12602.00000000001	42028.5765	132972.5960000005	77585.79250000004	59862.84449999999	45113.93349999991	85835.93399999992	-	-	-	0.361165	0.945676	0.955231	-0.0660777	insig	1.39647	0.127966	0.215502	-2.21423	down	1.04798	0.118494	0.225602	-2.14815	down
Lmnp002845	Hispidulin-8-C-glucoside*	Flavonoids	Flavones	C22H22O11	463.13	343.09	462.1162	[M+H]+	3	-	-	43435.87699999991	222930.5049999996	43435.87699999991	267816.8129999993	256126.4614999998	389179.6449999999	287485.2184999998	461641.1634999999	290066.94449999987	311366.46149999986	264754.6629999997	217179.38499999949	-	CM00912	MetMap110	1.16816	0.05813	2.94744	1.55946	up	0.472182	0.591481	0.878684	-0.186583	insig	1.15119	0.0430244	0.298118	-1.74604	down
WapTKC020426	Iridolinaroside A	Terpenoids	Monoterpenoids	C16H22O9	359.13	179.07	358.1264	[M+H]+	2	168074-87-1	-	46173.51399999995	9234.70279999999	47957.393	91876.48250000007	91406.01550000015	108068.27900000001	80004.73049999989	127884.8674999999	66923.2319999999	73988.12349999989	117851.2059999998	107547.4194999998	-	-	-	1.10417	0.0242917	2.81864	1.495	up	0.345537	0.798663	1.06018	0.0843078	insig	1.00935	0.0716095	0.376131	-1.41069	down
WapTKC029113	3,12-Dihydroxy-7(11),9-Eremophiladien-8-one 12-O-β-D-Glucopyranoside	Terpenoids	Sesquiterpenoids	C21H32O8	413.22	251.16	412.2097	[M+H]+	2	1152510-63-8	-	93531.86299999998	116811.2625000002	205436.5044999999	579778.2115000002	358134.00299999997	854235.4985	218217.7755000003	208752.3009999999	167161.6195000003	252704.70949999988	267710.7745	234454.72499999948	-	-	-	1.33321	0.0782773	4.31033	2.1078	up	1.39803	0.106791	3.01641	1.59283	up	0.899253	0.217315	0.699811	-0.514964	insig
pmp001288	Acacetin-7-O-rutinoside (Linarin)*	Flavonoids	Flavones	C28H32O14	593.19	285.08	592.1792	[M+H]+	2	480-36-4	-	6291.582099999974	31457.910499999867	6291.582099999974	80251.32000000023	75306.7000000001	139055.842	60202.560999999725	101798.5465000001	52434.22500000019	59075.3495000003	91580.27050000044	57358.06699999992	-	CM00973	MetMap121	1.32416	0.040174	6.68952	2.7419	up	0.760506	0.359341	1.37391	0.458283	insig	1.22351	0.045288	0.205382	-2.28362	down
PDP021587	5-methyl-2-[3,4,5-trihydroxy-6-(hydroxymethyl)oxan-2-yl]oxychromen-4-one	Others	Chromone	C16H18O8	339.11	177.06	338.1002	[M+H]+	2	-	-	5516271.659500005	5597824.789499993	5893271.056499995	10078465.197999999	8368888.499500005	12682986.8975	16491326.36450003	13968237.80150002	16722083.6795	11169488.2195	10686615.38049999	10444266.27150002	-	-	-	1.36788	0.0630746	1.8304	0.872162	insig	1.34549	0.0299328	0.659798	-0.599904	insig	1.42211	0.00685758	0.360466	-1.47207	down
Rdp02954	Flavoplatycoside	Flavonoids	Flavonols	C27H32O16	613.18	305.07	612.169	[M+H]+	1	147714-60-1	-	12640.81499999993	2528.162999999986	25096.17700000003	35177.22100000003	52706.09699999993	2528.162999999986	117771.29749999971	140491.6135000003	63197.068500000176	34485.474500000084	66422.69799999992	54582.27499999993	-	-	-	0.361278	0.381121	2.2454	1.16697	insig	1.04592	0.0572328	0.281253	-1.83006	down	1.21722	0.0460708	0.125257	-2.99704	down
Zmjp005293	Acacetin-7-O-neohesperidoside*	Flavonoids	Flavones	C28H32O14	593.19	285.08	592.1792	[M+H]+	2	20633-93-6	-	36138.6295000003	15927.6075	9751.58299999994	63822.00650000001	49754.79100000008	193673.50049999967	77076.69250000027	46198.85499999965	90224.24250000088	48057.607000000215	80267.82400000053	41690.05649999997	-	CM00975	MetMap121	1.20359	0.213353	4.97025	2.31332	up	0.337323	0.570826	1.43911	0.52518	insig	1.21007	0.0393921	0.289545	-1.78814	down
pmp000172	5,2'-Dihydroxy-7,8-dimethoxyflavone glucoside*	Flavonoids	Flavones	C23H24O11	477.14	315.08	476.1319	[M+H]+	3	-	-	45659.535999999964	42114.24000000002	52381.157999999814	55876.42800000009	32987.35700000005	93245.21050000012	412029.3244999989	241709.8004999997	296874.00149999966	162831.74399999948	177445.90949999948	181393.4040000007	-	-	-	0.400377	0.510754	1.29934	0.37778	insig	1.47148	0.0259237	0.19157	-2.38406	down	1.40979	0.0324092	0.147436	-2.76184	down
PDP001021	5-(α-D-glucopyranosyloxymethyl)-2-furancarboxaldehyde	Others	Others	C12H16O8	289.09	127.04	288.0845	[M+H]+	2	-	-	151437.6195	225377.8874999999	197214.20350000012	527993.189999999	571017.7215000006	593605.5785000003	562932.3459999993	493724.3850000003	306816.0625000004	357125.2529999997	416613.7975000006	377141.4520000008	-	-	-	1.44884	0.000223987	2.94866	1.56006	up	0.865844	0.285712	1.2414	0.311969	insig	1.27327	0.0657004	0.421006	-1.24809	down
pmp001149	Pseudostellarin A	Amino acids and derivatives	Amino acids and derivatives	C25H35N5O6	502.27	261.16	501.2587	[M+H]+	1	156430-20-5	-	1603.029300000004	1603.029300000004	4227513.3629999915	11122.37600000002	8015.146500000021	29230.233000000015	3279325.7314999867	6837046.253500007	2586227.8305	3301148.865999978	3411218.679499973	3493557.432500015	-	-	-	0.172356	0.426638	0.0114325	-6.45071	insig	1.5568	0.0851744	0.00380771	-8.03686	down	0.990438	0.217212	0.333059	-1.58615	insig
Lakp003115	5-O-β-D-Glucopyranosyl-3-hydrobenzo(b)fu-ran-2-one	Others	Lactones	C14H16O8	313.09	151.04	312.0845	[M+H]+	3	-	-	566020.7635000004	390263.40350000025	265392.4880000001	393459.2640000013	287447.5004999997	432034.82099999976	53078.49760000002	53078.49760000002	386947.31999999937	317982.5034999999	285709.6239999992	469464.4925000002	-	-	-	0.152033	0.734906	0.910995	-0.134485	insig	1.07668	0.196246	2.25701	1.17441	up	0.983381	0.165057	2.47752	1.3089	insig
Lmmp003817	Kaempferol-3-O-(6''-malonyl)glucoside*	Flavonoids	Flavonols	C24H22O14	535.11	287.05	534.101	[M+H]+	2	81149-02-2	-	761920.1465	996844.166500002	746339.2065000013	1068334.604000001	613990.6284999994	1147392.176000001	1538099.343999995	2972941.192500005	1645429.807000001	1483833.8660000032	1489656.2750000008	1412615.499000004	-	CM00478	MetMap113	0.336936	0.600819	1.12958	0.175788	insig	1.26978	0.125988	0.459633	-1.12145	down	1.26479	0.114577	0.406906	-1.29723	down
Lcgp000245	dihydrodehydrodiconiferyl alcohol-9-O-β-D-xylopyranoside	Lignans and Coumarins	Lignans	C25H32O10	493.21	331.15	492.1995	[M+H]+	3	-	-	56930.52749999987	39906.97249999995	36127.28449999995	117254.0069999997	121172.4884999999	7225.45689999999	192930.9555000005	342838.67949999927	379728.1730000003	203357.7504999995	191285.0629999995	240776.40300000052	-	-	-	0.0885623	0.421004	1.8475	0.885572	insig	1.07126	0.0382292	0.268326	-1.89794	down	1.38473	0.0432241	0.145238	-2.78351	down
Zbjp003073	Kaempferol-3-O-(6''-Acetyl)glucosyl-(1→3)-Galactoside	Flavonoids	Flavonols	C29H32O17	653.17	287.06	652.1639	[M+H]+	3	-	-	20197.45499999998	21049.504999999866	30313.235499999937	8274.367499999978	25114.644999999917	56045.90449999999	39174.097000000154	44468.44849999988	67450.59850000015	52854.17249999983	50043.631999999954	93349.4524999999	-	-	-	0.0941387	0.71498	1.24979	0.321681	insig	0.893529	0.292194	0.591919	-0.756528	insig	1.24287	0.0782396	0.473616	-1.07821	down
WapTKC002543	Ent-14,15-Dinor-3-Cleroden-3-one*	Terpenoids	Ditepenoids	C18H30O	263.24	81.07	262.2297	[M+H]+	1	130466-21-6	-	126604.60499999991	165469.0524999972	746863.8955000022	237276.6159999996	226993.15000000282	251839.9980000052	25320.92099999998	25320.92099999998	25320.92099999998	966699.834499985	889400.6735000053	916260.7299999952	-	-	-	0.0998377	0.645402	0.689271	-0.536856	insig	1.57432	0.00113914	9.42712	3.23682	up	1.29541	0.250682	13.6769	3.77367	up
PDP234757	5-hydroxy-8-methoxy-2-(2-methoxyphenyl)-7-{[(2s,3r,4s,5s,6r)-3,4,5-trihydroxy-6-(hydroxymethyl)oxan-2-yl]oxy}chromen-4-one*	Flavonoids	Flavonols	C23H24O11	477.14	315.09	476.1319	[M+H]+	3	-	-	72031.99200000013	9353.159300000016	46765.79650000008	9353.159300000016	9353.159300000016	9353.159300000016	2931799.344499983	1514364.48599999	3324321.966499988	1545794.514999992	1322396.722999999	1575431.566500006	-	-	-	1.05634	0.208337	0.218956	-2.19128	down	1.56888	0.0424966	0.00361103	-8.11337	down	1.36643	0.0434083	0.016492	-5.92209	down
Lafp002938	Evofolin B glucoside	Phenolic acids	Phenolic acids	C23H28O11	481.17	177.05	480.1626	[M+H]+	3	-	-	31492.73599999993	5881.132500000007	69638.76849999992	1253872.958999999	109700.186	396856.679	129342.5795000002	71523.35150000022	262179.73200000013	194692.3909999999	177845.5979999998	187005.3865000004	-	-	-	1.20035	0.249754	16.4507	4.04007	up	0.862322	0.334702	3.80185	1.9267	insig	1.03581	0.160937	0.231106	-2.11337	down
Zmmp004183	(3-carboxypropanoyl)-L-leucine	Amino acids and derivatives	Amino acids and derivatives	C10H17NO5	232.12	101.02	231.1107	[M+H]+	3	-	-	2278.905599999999	11394.52799999999	35708.74549999991	2278.905599999999	2278.905599999999	2278.905599999999	48193.57750000006	109430.52749999991	66757.82199999985	39061.59349999996	97958.64649999994	59167.033500000085	-	-	-	1.0182	0.291101	0.138445	-2.85261	down	1.56192	0.0571893	0.0304691	-5.03651	down	1.09086	0.0640656	0.220081	-2.18389	down
Lmnp002413	Luteolin-6-C-glucoside-7-O-rhamnoside	Flavonoids	Flavones	C27H30O15	595.17	449.11	594.1585	[M+H]+	3	-	-	122779.4055000001	283790.6654999997	145349.07849999992	555578.0685000004	668734.9069999992	168080.9195	1629101.836000002	1596144.572499999	881999.5174999997	660499.7630000012	545600.2015000007	606735.5370000015	-	CM00177	MetMap105	0.975845	0.198515	2.52282	1.33504	insig	1.21792	0.0440444	0.339009	-1.5606	down	1.36666	0.0351921	0.134377	-2.89564	down
PDP186521	[5-(6-amino-9H-purin-9-yl)-3,4-dihydroxyoxolan-2-yl]methyl acetate	Nucleotides and derivatives	Nucleotides and derivatives	C12H15N5O5	310.11	136.06	309.1073	[M+H]+	3	-	-	15585330.12700004	16080739.56299997	10847352.175	15464757.57200002	17718826.14549996	17202825.35150003	28458537.18999997	25880521.2395	38476782.20599997	35297406.92950004	37090132.02300003	38815581.66600001	-	-	-	0.863322	0.252653	1.18519	0.245116	insig	1.45199	0.0623885	0.542864	-0.881336	insig	1.31395	0.033285	0.458041	-1.12645	down
pmp000086	1-Feruloyl-sn-glycerol	Phenolic acids	Phenolic acids	C13H16O6	269.1	177.05	268.0947	[M+H]+	3	-	-	29447.35449999996	44695.15200000004	22167.077000000092	98964.95800000012	106403.67250000061	104513.17	4433.415400000018	4433.415400000018	4433.415400000018	43457.24550000001	36762.37349999999	81637.16099999995	-	CM02631	MetMap165,MetMap170	1.41813	0.00463303	3.21756	1.68597	up	1.57522	0.000509447	23.299	4.54219	up	1.39813	0.0530094	7.24119	2.85623	up
MWStz602	Quercetagetin-7-O-glucoside(Quercetagitrin)	Flavonoids	Flavonols	C21H20O13	481.1	319.05	480.0904	[M+H]+	3	548-75-4	-	48367.69300000002	89131.80900000008	45961.83000000007	268470.2385000002	95572.79850000018	264350.1975	9192.366000000016	84367.51449999998	9192.366000000016	127059.24549999961	136757.4799999998	88322.95599999992	-	-	-	1.24389	0.11388	3.42521	1.77619	up	1.27629	0.0741753	6.11562	2.6125	up	0.838653	0.415032	1.78547	0.836306	insig
Safp023636	Tributyl citrate	Organic acids	Organic acids	C18H32O7	361.22	129.02	360.2148	[M+H]+	1	77-94-1	-	7545.380499999813	9638.42949999992	6598.623500000035	10878.079500000029	6879.823000000162	13824.647500000201	32288.190000000333	36695.54450000003	62039.4929999997	31511.33400000035	26718.93599999948	19432.52099999979	-	-	-	0.731934	0.329519	1.32798	0.409231	insig	1.4674	0.0641016	0.241045	-2.05262	down	1.38444	0.0598738	0.181513	-2.46185	down
MWSHY0077	Fisetin	Flavonoids	Flavonols	C15H10O6	287.06	137.02	286.0477	[M+H]+	3	528-48-3	C10041	35037.69450000016	5944.6186000000025	5944.6186000000025	40246.52850000013	29723.09300000003	134829.0475000005	106936.66449999981	46489.959499999764	39467.804499999584	45456.91599999984	67051.43199999987	57987.14799999992	-	C10041	-	1.08711	0.252122	4.3642	2.12572	up	0.109673	0.925969	1.06171	0.0863949	insig	1.12396	0.1372	0.243278	-2.03932	down
Zmgp004060	paratensein-7-O-glucoside*	Flavonoids	Isoflavones	C22H22O11	463.12	301.07	462.1162	[M+H]+	1	-	-	106271.7023999998	106271.7023999998	531358.5119999989	4763037.002000005	106271.7023999998	8903381.716500029	8324798.312000028	14429453.8105	7322925.2919999715	6951851.777499986	7137243.10799998	7388433.960999997	-	-	-	0.883725	0.229263	18.5141	4.21055	insig	0.851014	0.183851	0.457912	-1.12686	insig	1.37111	0.0473882	0.0247331	-5.33741	down
Wbtp004977	2,3',4,6-Tetrahydroxybenzophenone	Flavonoids	Other Flavonoids	C13H10O5	247.06	153.02	246.0528	[M+H]+	3	26271-33-0	C06355	2286.578300000006	2286.578300000006	2286.578300000006	89612.00200000018	68379.31999999995	87823.34849999992	27611.38949999981	50796.76800000007	11432.891500000029	30810.400000000096	37350.53300000009	42864.2360000002	-	C06355	-	1.48534	0.00720769	35.8344	5.16327	up	1.255	0.0255322	2.73611	1.45212	up	1.34539	0.136488	0.0763541	-3.71115	down
PDP030831	3-({6-[(1,8-dihydroxy-3-methyl-9,10-dioxoanthracen-2-yl)oxy]-3,4,5-trihydroxyoxan-2-yl}methoxy)-3-oxopropanoic acid	Quinones	Anthraquinone	C24H22O13	519.11	271.06	518.106	[M+H]+	2	-	-	141665.2649999995	415967.723000001	285306.562500002	2783310.51999999	1729000.3814999969	5303067.884999963	553319.5395000043	582657.5305000013	464034.2030000054	950463.6095000034	914638.1420000021	1038996.5440000059	-	-	-	1.39194	0.105245	11.6442	3.54154	up	1.46059	0.122715	6.13457	2.61696	up	1.0749	0.0682933	0.526834	-0.924581	insig
MWSHC20114	5,7,2'-Trihydroxy-8-methoxyflavone; Scutevulin*	Flavonoids	Flavones	C16H12O6	301.07	286.05	300.0634	[M+H]+	1	80713-32-2	-	147051.49150000061	116865.9394999982	91385.83550000019	7703584.101499975	2527387.795499996	4116104.2520000036	2535839.675000004	13034491.47399989	5118134.2579999985	6485713.9195	6720455.087999977	6449353.914999967	-	CM00887	MetMap110	1.46743	0.0929493	40.3798	5.33556	up	0.339685	0.590964	0.693482	-0.52807	insig	1.38684	0.165011	0.017174	-5.86363	down
Sadp001111	(2R,6R)-piperidine-2,6-dicarboxylic acid	Alkaloids	Alkaloids	C7H11NO4	174.07	128.07	173.0688	[M+H]+	3	-	-	43424.87979999998	43424.87979999998	43424.87979999998	221151.29000000018	226301.9975000001	317931.4135000004	436907.7860000003	380972.8715	482514.4860000002	217124.3989999999	392346.8955	291705.9145000003	-	-	-	1.46911	0.0213471	5.87516	2.55463	up	1.41679	0.0144474	0.588579	-0.764693	insig	1.42994	0.00561966	0.100181	-3.31932	down
Zmhp003514	6,7,8-Tetrahydroxy-5-methoxyflavone	Flavonoids	Flavones	C16H12O6	301.07	286.05	300.0634	[M+H]+	1	-	-	262364.1477999988	262364.1477999988	262364.1477999988	4032492.30700001	1311820.738999994	3558334.825499992	1880746.1350000082	5625256.658000002	3947639.302500012	3131875.211999997	3087011.3214999936	3636570.094500008	-	-	-	1.42673	0.0842351	11.3108	3.49963	up	0.432838	0.570381	0.777277	-0.3635	insig	1.38837	0.0815718	0.0687198	-3.86313	down
PD0619170	4-(1,2,4a,5-tetramethyl-2,3,4,7,8,8a-hexahydronaphthalen-1-yl)butan-2-one	Terpenoids	Sesquiterpenoids	C18H30O	263.24	95.09	262.2297	[M+H]+	1	-	-	19616.43099999968	19616.43099999968	19616.43099999968	19616.43099999968	288727.34150000487	393176.6985000039	259493.22850000512	98082.1549999984	332507.9670000017	1198031.624499976	978092.4300000062	1097067.556499995	-	-	-	1.01698	0.194078	11.9206	3.57539	up	0.34938	0.978444	1.01657	0.0237146	insig	1.3665	0.0934106	0.0852785	-3.55167	down
Zmhp002640	6-Hydroxykaempferol-3-O-rutinoside-6-O-glucoside	Flavonoids	Flavonols	C33H40O21	773.21	303.05	772.2062	[M+H]+	3	-	-	1261.428900000006	1261.428900000006	11924.553000000049	14120.11700000002	17738.20300000001	6307.144500000029	93873.84099999993	47135.49099999997	20569.86649999991	29525.252000000062	30815.48400000016	19312.17199999996	-	CM00511	MetMap113,MetMap114	0.979184	0.182144	2.64168	1.40146	insig	1.21884	0.192302	0.236203	-2.0819	down	1.21362	0.145862	0.0894138	-3.48336	down
WapTKC191878	(S)-2-((R)-3,8-dimethyl-5,6-dihydroazulen-5-yl)propanoic acid	Terpenoids	Sesquiterpenoids	C15H18O2	231.14	157.1	230.1307	[M+H]+	2	-	-	6100.217900000023	6100.217900000023	6100.217900000023	45729.10800000002	44954.13200000004	30501.08950000012	130327.16349999949	110335.9079999997	179911.81	87901.5095000007	67126.08900000012	67774.44300000009	-	-	-	1.47573	0.0202192	6.62186	2.72724	up	1.49669	0.0343799	0.28814	-1.79516	down	1.42655	0.0229719	0.0435134	-4.5224	down
WapTKC002297	1,6-Dihydroxy-2,7(19),10,14-Phytatetraen-13-one*	Terpenoids	Ditepenoids	C20H32O3	321.24	179.14	320.2351	[M+H]+	1	79404-59-4	-	2914.9420000000105	2914.9420000000105	2914.9420000000105	162792.8589999961	74441.94000000082	77045.99100000097	43791.8364999998	14574.710000000048	23071.16400000082	55788.99400000035	50825.24899999985	39369.98200000005	-	-	-	1.47704	0.0725028	35.9391	5.16748	up	1.36549	0.105877	3.85916	1.94829	up	1.37317	0.107873	0.107381	-3.2192	down
Wcdp005073	Phytosphingosine	Lipids	Sphingolipids	C18H39NO3	318.3	60.05	317.293	[M+H]+	1	554-62-1	C12144	59780.67049999991	45488.95849999995	46793.30399999987	276292.41949999944	147923.7229999999	83000.12000000029	7544.911200000041	7544.911200000041	7544.911200000041	58109.41050000026	37724.55600000022	48144.97599999999	ko00600,ko01100	C12144	-	1.26678	0.171684	3.33557	1.73793	up	1.54038	0.104582	22.4088	4.48599	up	1.42637	0.0109976	6.71812	2.74806	up
Labp006185	Acacetin-7-O-(6''-malonyl)glucoside	Flavonoids	Flavones	C25H24O13	533.13	285.08	532.1217	[M+H]+	1	-	-	263358.8720999992	263358.8720999992	263358.8720999992	3123112.560500002	1316794.360499996	3766535.812999977	4392455.037000008	2591760.062000012	3871355.081000003	2435766.8355000042	3072824.759499995	3270902.542499998	-	CM00971	MetMap121	1.43056	0.0778438	10.3869	3.37669	up	0.694101	0.39045	0.755966	-0.403607	insig	1.42221	0.0244928	0.0727808	-3.7803	down
Lcfp121057	Ile-Gly-Thr	Amino acids and derivatives	Amino acids and derivatives	C12H23N3O5	290.17	143.12	289.1638	[M+H]+	2	-	-	59862.665499999945	56585.614999999874	65721.13599999987	11317.12299999997	11317.12299999997	11317.12299999997	117951.07099999991	85626.01549999994	166364.1235	130907.0164999999	93915.12	100231.2355000002	-	-	-	1.48622	0.00291228	0.186372	-2.42374	down	1.55434	0.0411889	0.091775	-3.44575	down	1.23768	0.114638	0.492428	-1.02202	down
Lmgp001898	4,6-Dihydroxyquinoline	Alkaloids	Quinoline alkaloids	C9H7NO2	162.06	116.05	161.0477	[M+H]+	3	3517-61-1	C05639	13998.11999999998	69990.59999999989	13998.11999999998	103693.1929999999	87522.73400000004	117091.2475	106751.4125	139569.5705000001	75717.00850000008	96767.51950000011	103279.2675	118440.2729999999	ko00380,ko01100	C05639	-	1.20626	0.0465255	3.14641	1.65371	up	0.0919456	0.837109	0.957363	-0.0628624	insig	1.14283	0.0465511	0.304271	-1.71657	down
PD0637677	Angustanoic acid E	Terpenoids	Ditepenoids	C20H26O2	299.2	253.19	298.1933	[M+H]+	2	-	-	6704.335199999949	6704.335199999949	6704.335199999949	33521.67599999974	45345.470500000214	43893.86799999994	269611.7125000019	261032.5504999972	180567.2434999973	140018.7815000005	171182.6259999999	179332.1424999998	-	-	-	1.47328	0.0116331	6.10356	2.60965	up	1.55097	0.0188496	0.172608	-2.53443	down	1.42816	0.0148196	0.0282799	-5.14408	down
Wbsp000333	16-oxo-3α,21β-dihydroxyserrat-14-en-24-oic acid	Terpenoids	Terpene	C31H48O4	485.36	485.36	484.3553	[M+H]+	2	-	-	273525.7666000006	273525.7666000006	273525.7666000006	273525.7666000006	273525.7666000006	273525.7666000006	6508695.293500083	1367628.833000003	11462038.35599999	3845215.652499992	3268950.97299999	3823311.962500018	-	-	-	-	-	-	-	-	1.43522	0.168335	0.0424326	-4.55868	down	1.30946	0.168335	0.0424326	-4.55868	down
pmb1178	O-Feruloyl 7-hydroxycoumarin*	Lignans and Coumarins	Coumarins	C19H14O6	339.09	177.05	338.079	[M+H]+	3	-	-	241929.4814999998	241929.4814999998	241929.4814999998	2702483.956500004	1209647.407499999	3012889.535999996	2643946.452000005	2059480.976500001	3157320.370999997	2341288.254500006	2504054.278000003	2539518.6770000057	-	-	-	1.4399	0.0655057	9.54138	3.2542	up	0.457879	0.657986	0.880962	-0.182848	insig	1.42495	0.0173206	0.0923307	-3.43705	down
PDP018232	2-(2,4-dihydroxyphenyl)-4-hydroxy-6-methoxy-1-benzofuran-3-carbaldehyde	Phenolic acids	Phenolic acids	C16H12O6	301.07	168.01	300.0634	[M+H]+	2	-	-	13009.114900000019	13009.114900000019	13009.114900000019	192902.55150000012	65045.574500000126	139799.0455000009	161948.935499999	384790.5599999983	253062.8799999999	201070.5905	249076.9114999993	257587.91149999923	-	-	-	1.43515	0.0842169	10.1915	3.34929	up	1.05889	0.164708	0.497307	-1.00779	down	1.41133	0.0593303	0.0487962	-4.35709	down
PDP124875	Sphinga-4E,14Z-Dienine	Lipids	Sphingolipids	C18H35NO2	298.27	280.26	297.2668	[M+H]+	2	-	-	204043.3989999999	232958.6470000002	112553.2589999997	576174.4595000001	216085.72099999982	199716.2495000008	45228.08750000008	9045.617500000017	9045.617500000017	204089.3755000002	141323.6725	106668.53249999939	-	-	-	0.840089	0.353371	1.80505	0.852041	insig	1.4529	0.126619	15.6663	3.96959	up	1.28793	0.0359509	8.67911	3.11755	up
Lcsp002583	Ile-Glu-Val	Amino acids and derivatives	Amino acids and derivatives	C16H29N3O6	360.21	229.12	359.2056	[M+H]+	3	-	-	7221.4112000000205	7221.4112000000205	7221.4112000000205	61996.08400000001	36107.0560000001	50405.42549999997	51680.85750000003	73913.17550000014	80391.35050000009	80051.80799999999	44388.339499999944	38444.83600000012	-	-	-	1.4712	0.029955	6.85501	2.77716	up	0.991448	0.171842	0.720967	-0.471996	insig	1.42155	0.019441	0.105174	-3.24915	down
Wcdp010708	Octadeca-2,9,12,15-tetraen-1-ol	Others	Others	C18H30O	263.24	81.07	262.2297	[M+H]+	1	-	-	21818.30759999972	21818.30759999972	21818.30759999972	142974.7434999994	197530.18900000487	247165.4895000057	409418.61250000703	109091.53799999859	368110.9905000005	956121.2214999838	1085723.772000006	999381.3819999942	-	-	-	1.46426	0.0286018	8.97825	3.16643	up	0.473914	0.403162	0.66282	-0.59331	insig	1.35558	0.100444	0.0738251	-3.75974	down
Zmsp000494	2-O-α-D-glucosyl-1-deoxynojirimycin	Alkaloids	Piperidine alkaloids	C12H23NO9	326.15	164.09	325.1373	[M+H]+	3	-	-	11611.7999	150231.9675	78437.90250000005	84057.73299999996	68594.48000000001	138814.66549999992	58058.99950000001	11611.7999	11611.7999	83677.57500000006	118582.22099999999	94168.24949999998	-	-	-	0.511843	0.731357	1.21302	0.278605	insig	1.26204	0.0619907	3.58585	1.84231	up	0.644978	0.317209	2.95613	1.56371	insig
Lmfp001509	1-O-Galloyl-rhamnose	Phenolic acids	Phenolic acids	C13H16O9	317.09	153.02	316.0794	[M+H]+	3	-	-	7356.960900000021	7356.960900000021	7356.960900000021	130761.39100000009	67262.31399999987	140018.4310000003	7356.960900000021	36784.8045000001	45138.21950000022	65872.08399999996	92122.89500000002	78147.52899999997	-	-	-	1.46618	0.0440424	15.3162	3.93699	up	1.21856	0.0490471	3.78631	1.92079	up	1.00865	0.189738	0.24721	-2.01619	down
Lmnp002616	Cirsiliol-8-C-(2''-glucosyl)glucoside	Flavonoids	Flavones	C29H34O17	655.19	493.14	654.1796	[M+H]+	3	-	-	110091.391	111011.5250000002	193530.86400000012	22018.27820000001	22018.27820000001	22018.27820000001	455734.4415000007	626026.8805000003	415378.01350000006	438878.23649999907	371578.79150000034	484927.15299999993	-	CM00963	MetMap121	1.46281	0.0522696	0.159309	-2.6501	down	1.57104	0.0178227	0.0441207	-4.5024	down	1.34951	0.0182364	0.276951	-1.8523	down
HJAP006	Syringetin-7-O-glucoside*	Flavonoids	Flavonols	C23H24O13	509.13	347.08	508.1217	[M+H]+	3	-	-	57493.68649999992	41800.292499999865	8360.058499999974	8360.058499999974	8360.058499999974	8360.058499999974	1358589.983999996	675305.438000005	1363109.729500004	658008.9060000011	625824.1259999998	484510.8734999983	-	-	-	1.01951	0.197862	0.23297	-2.10178	down	1.5675	0.0389378	0.00738303	-7.08157	down	1.35702	0.0403132	0.0316909	-4.97979	down
HJAP024	Kaempferol-6,8-di-C-glucoside	Flavonoids	Flavonols	C27H30O16	611.16	491.12	610.1539	[M+H]+	3	-	-	74506.5554999998	88587.67450000018	65085.39049999997	98268.41499999988	66089.25950000007	100715.6674999997	87685.65649999969	11299.228899999991	11299.228899999991	70827.37999999989	56496.14449999997	97831.66949999992	-	-	-	0.616112	0.410474	1.16169	0.216222	insig	1.10378	0.1691	2.40355	1.26517	up	0.944209	0.259372	2.06902	1.04894	insig
pmp000392	Liquiritigenin-7-O-apioside-4'-O-glucoside	Flavonoids	Flavanones	C26H30O13	551.18	419.13	550.1686	[M+H]+	3	199796-12-8	-	28108.956499999902	16837.15150000011	24055.602499999917	90066.16649999998	73969.2909999996	149101.4265000003	57135.484499999904	56098.06549999998	44985.51500000006	46567.476499999764	33158.51749999976	27725.735999999884	-	-	-	1.39585	0.0676986	4.5381	2.18209	up	1.28253	0.148637	1.97913	0.98487	insig	1.32448	0.00466965	0.436115	-1.19722	down
MW0150932	His-Glu-Val	Amino acids and derivatives	Amino acids and derivatives	C16H25N5O6	384.18	83.05	383.1805	[M+H]+	3	-	-	2849.5809000000045	2849.5809000000045	18590.94199999995	15286.601499999968	19906.44399999996	27227.388500000037	20717.452500000043	14247.904500000019	22759.34299999999	16102.855	18510.02499999997	22942.60599999994	-	-	-	1.03462	0.124219	2.56979	1.36165	up	0.23248	0.736971	1.08135	0.11283	insig	0.996922	0.155421	0.420792	-1.24882	insig
Lhjp111622	Dehydroxysecologanic acid	Terpenoids	Monoterpenoids	C16H22O9	359.13	151.04	358.1264	[M+H]+	2	-	-	10278.27309999999	68650.05350000002	51391.36549999994	10278.27309999999	10278.27309999999	10278.27309999999	77127.17150000003	73703.34950000001	10278.27309999999	98866.59750000012	83982.66699999987	71548.11500000009	-	-	-	1.04784	0.195519	0.236609	-2.07942	down	1.11301	0.183785	0.191391	-2.3854	down	0.126785	0.731482	0.808892	-0.30598	insig
HJAP056	Dihydroxy-dimethoxyflavone-7-O-glucoside*	Flavonoids	Flavonols	C23H24O11	477.14	315.1	476.1319	[M+H]+	3	-	-	30909.806500000028	6181.961300000004	53514.7774999999	6181.961300000004	6181.961300000004	6181.961300000004	3184943.934499982	1531661.8829999908	3612708.394999991	1526325.7594999932	1621354.885999999	1558611.685500006	-	-	-	1.05926	0.220936	0.204686	-2.28852	down	1.56873	0.0486649	0.00222658	-8.81095	down	1.37094	0.0493969	0.010878	-6.52244	down
Zbpp001992	Isorhamnetin 3-O-glucoside*	Flavonoids	Flavonols	C22H22O12	479.12	317.07	478.1111	[M+H]+	3	5041-82-7	C22589	12822.224699999972	12822.224699999972	12822.224699999972	87440.4014999996	118039.0724999998	151089.5960000001	215071.2705000002	176190.6125	143619.4664999999	108020.87999999971	64111.12349999986	111607.58999999991	-	C22589	-	1.46505	0.0287526	9.26956	3.2125	up	1.15741	0.0989162	0.666632	-0.585037	insig	1.42643	0.0152237	0.0719163	-3.79754	down
Zbqp000710	3-(1H-imidazol-5-yl)-2-(trimethylammonio)propanoate	Alkaloids	Alkaloids	C9H15N3O2	198.12	154.13	197.1164	[M+H]+	3	-	-	22842.55950000001	80715.60750000003	4210.4460000000045	86228.11499999999	53088.200000000026	72012.47750000001	23205.54449999999	21052.230000000032	48148.84049999999	48230.57700000001	35964.56499999997	55054.33950000001	-	-	-	0.903828	0.270712	1.96095	0.971552	insig	1.30565	0.0381179	2.28694	1.19342	up	0.306223	0.850663	1.16624	0.221869	insig
MWS20145	Eriodictyol-7-O-glucoside	Flavonoids	Flavanones	C21H22O11	451.12	289.07	450.1162	[M+H]+	3	38965-51-4	-	34400.833000000086	185820.8565	93918.3960000002	669583.6994999992	911972.4185	1352039.745000001	205344.7074999993	156854.96800000098	125235.1320000005	277660.3205000013	332971.1870000002	315469.01799999987	-	-	-	1.35664	0.0429803	9.3385	3.22319	up	1.51231	0.0533207	6.01844	2.58939	up	0.762205	0.32926	0.644476	-0.633801	insig
Lazp002675	Chrysoeriol glucosyl malonyl glucoside	Flavonoids	Flavones	C31H34O19	711.18	301.07	710.1694	[M+H]+	3	-	-	19419.36489999998	19419.36489999998	19419.36489999998	105122.6999999999	97096.8244999999	100584.8695	99891.38449999977	112180.4005000004	262157.9219999997	161755.4889999999	98843.11600000033	104052.11449999991	-	CM00249	MetMap106	1.48663	0.000811456	5.19764	2.37786	up	0.786445	0.387611	0.638518	-0.6472	insig	1.37095	0.117164	0.122848	-3.02506	down
Lamp006438	Astrapterocarpan-3-O-malonyl glucoside	Flavonoids	Isoflavones	C26H28O13	549.16	301.11	548.1524	[M+H]+	3	-	-	1770827.2245	1993315.598500006	1855957.2219999998	22035981.87599993	9444903.383500032	21214541.20999998	15112865.81499992	41496174.59650034	18337662.47599994	19128667.95349997	18783108.13649992	17649795.32000013	-	-	-	1.44442	0.0610499	9.37624	3.22901	up	0.578194	0.48305	0.703105	-0.508187	insig	1.3882	0.108619	0.074988	-3.7372	down
Lmpp003789	Cyanidin 3-O-(6-O-p-coumaroyl)glucoside	Flavonoids	Anthocyanidins	C30H27O13+	595.14	287.06	595.1446	[M]+	3	-	C12095	1612982.6905	1078967.902500001	1158472.6885	4853807.108499998	4808043.567	2156979.545	14817333.3515	7443462.440500013	8704193.684	5244082.537000001	5703731.156000004	4808607.104999997	ko00942,ko01110	C12095	-	1.31417	0.0918939	3.06949	1.618	up	1.27957	0.0923959	0.381684	-1.38955	down	1.39422	0.0572848	0.124348	-3.00755	down
MWSHY0130	Taxifolin-7-O-rhamnoside	Flavonoids	Flavanonols	C21H22O11	451.12	305.06	450.1162	[M+H]+	3	137592-12-2	-	40046.92899999993	45094.64100000012	73290.92700000003	8009.385799999986	8009.385799999986	8009.385799999986	46990.6795000001	55397.45300000021	66646.77600000014	121282.89	66075.9640000001	74328.01749999977	-	-	-	1.46417	0.0493849	0.151662	-2.72107	down	1.56766	0.0135947	0.142149	-2.81452	down	0.28981	0.783584	0.937277	-0.0934529	insig
MW0145962	Asn-Val-Tyr	Amino acids and derivatives	Amino acids and derivatives	C18H26N4O6	395.21	215.14	394.1852	[M+H]+	3	-	-	49952.26299999992	9990.452599999984	162585.2070000001	1005135.5665000009	879098.3839999974	948116.1485000014	92713.62900000019	124198.87250000039	73813.9955000002	284958.4000000007	187503.5705000002	210729.34999999948	-	-	-	1.29903	0.000161729	12.7281	3.66994	up	1.5607	0.000489676	9.74232	3.28427	up	0.600051	0.67524	0.76542	-0.385676	insig
Lshp011102	7-Deoxynarciclasine glucoside	Alkaloids	Piperidine alkaloids	C20H23NO11	454.13	292.08	453.1271	[M+H]+	3	-	-	8619.790999999997	8619.790999999997	8619.790999999997	8619.790999999997	8619.790999999997	8619.790999999997	55189.41399999997	8619.790999999997	158144.6970000002	43098.95499999999	64375.40150000008	43388.23449999998	-	-	-	-	-	-	-	-	1.07135	0.277084	0.116508	-3.1015	down	0.981854	0.277084	0.116508	-3.1015	insig
MWSmce301	Coumarin-3-carboxylic Acid	Lignans and Coumarins	Coumarins	C10H6O4	191.03	173.02	190.0266	[M+H]+	3	531-81-7	-	5769.260700000044	5769.260700000044	5769.260700000044	126241.81450000039	105726.31750000009	177897.171	5769.260700000044	5769.260700000044	5769.260700000044	28846.30350000022	58648.334000000126	86223.2105000003	-	-	-	1.47777	0.0258825	23.681	4.56566	up	1.56571	0.0258825	23.681	4.56566	up	-	-	-	-	-
HX1379	toddalenol	Lignans and Coumarins	Coumarins	C16H18O5	291.12	205.05	290.1154	[M+H]+	2	-	-	175711.6708999994	175711.6708999994	175711.6708999994	175711.6708999994	175711.6708999994	175711.6708999994	4485839.927499987	878558.3544999969	5331901.327000021	4306488.834500009	4140703.9720000033	3967167.030999985	-	-	-	-	-	-	-	-	1.4511	0.131102	0.049282	-4.3428	down	1.32409	0.131102	0.049282	-4.3428	down
pmp000917	Lindenenol K	Terpenoids	Sesquiterpenoids	C15H20O4	247.13	229.12	264.1362	[M-H2O+H]+	2	-	-	68912.64400000019	125787.9014999994	13782.528800000042	754561.1104999994	685995.2195000012	506599.0480000019	13782.528800000042	13782.528800000042	13782.528800000042	180444.57049999989	161771.4719999998	130988.31749999929	-	-	-	1.33766	0.00748615	9.33963	3.22337	up	1.57416	0.0132727	47.0924	5.55742	up	0.982954	0.227033	5.04221	2.33406	insig
PDP037631	Dihydro-beta-tubaic acid	Phenolic acids	Phenolic acids	C13H16O4	237.11	181.05	236.1049	[M+H]+	3	-	-	29490.368999999886	147451.8449999994	29490.368999999886	946950.350999997	403554.77200000023	1185111.580499993	753429.5960000001	724557.0159999988	758960.405499998	1031923.870000003	1052164.8880000021	978580.7209999977	-	-	-	1.36113	0.0745241	12.283	3.61859	up	0.0555022	0.708936	1.13352	0.180806	insig	1.33582	0.00193837	0.0922832	-3.43779	down
WapTKC207821	2-isopropyl-3,4,8,9-tetramethyl-5-methylenecyclodeca-3,8-dien-1-ol*	Terpenoids	Sesquiterpenoids	C18H30O	263.24	81.07	262.2297	[M+H]+	1	-	-	12592.746899999871	12592.746899999871	12592.746899999871	245015.8529999989	175660.0280000025	224842.22900000808	448717.6280000055	62963.73449999937	457667.726500002	1020754.824999983	903335.9275000042	1008240.856499994	-	-	-	1.48433	0.0101797	17.087	4.09483	up	0.106635	0.495057	0.665929	-0.586559	insig	1.30857	0.139682	0.0389728	-4.68139	down
Sasp006508	7-hydroxy-3-(4-methoxyphenyl)-4-propylchromen-2-one	Flavonoids	Flavones	C19H18O4	311.13	251.11	310.1205	[M+H]+	2	5219-18-1	-	10293.92340000004	10293.92340000004	10293.92340000004	63172.523500000505	51469.61700000019	10293.92340000004	117962.18200000029	171658.7749999984	155477.7409999994	92075.86750000024	97869.77750000056	121983.02400000009	-	-	-	1.07051	0.189752	4.04563	2.01636	up	1.23177	0.00913663	0.280693	-1.83294	down	1.42673	0.0130086	0.0693818	-3.8493	down
HX1343	5-Hydroxymethyl-2-furaldehyde	Others	Aldehyde compounds	C6H6O3	127.04	97.03	126.0317	[M+H]+	1	67-47-0	C11101	6793.711500000012	6793.711500000012	6793.711500000012	192567.58149999968	252641.1935000004	271195.1124999997	85701.68550000004	84889.74100000008	51772.92749999998	71583.76949999997	85117.58550000006	33968.55750000006	-	C11101	-	1.48101	0.0102994	35.1503	5.13547	up	1.49244	0.0095259	3.22176	1.68785	up	1.41765	0.0264683	0.0916565	-3.44762	down
MWStz014	1-Cinnamoylpyrrole	Alkaloids	Pyrrole alkaloids	C13H11NO	198.09	183.07	197.0841	[M+H]+	3	252248-89-8	-	4167.51650000003	4167.51650000003	4167.51650000003	4167.51650000003	4167.51650000003	4167.51650000003	33697.597999999816	23951.60850000015	39598.857000000084	32860.640999999974	26650.80450000006	20837.582500000142	-	-	-	-	-	-	-	-	1.55813	0.0251049	0.128563	-2.95945	down	1.41797	0.0251049	0.128563	-2.95945	down
pmp001152	Heterophyllin A	Alkaloids	Alkaloids	C37H57N7O8	728.43	514.3	727.4269	[M+H]+	2	145459-18-3	-	45312.376299999836	45312.376299999836	965924.8604999976	45312.376299999836	45312.376299999836	45312.376299999836	663120.6924999972	399613.0649999989	226561.88149999923	415338.83949999954	367649.1024999988	297914.1359999991	-	-	-	0.698143	0.42265	0.128661	-2.95835	insig	1.51251	0.0938926	0.105435	-3.24557	down	0.661731	0.832052	0.819478	-0.287223	insig
Sagp007439	Kanshone A	Terpenoids	Sesquiterpenoids	C15H22O2	235.17	137.09	234.162	[M+H]+	2	-	-	4407.468999999982	41677.324000000066	33163.70100000004	180242.4144999993	186174.7814999997	125763.0290000001	42014.679499999715	47315.33200000001	22037.344999999907	49208.169999999955	37344.156500000085	53372.542499999785	-	-	-	1.23724	0.00685919	6.21059	2.63473	up	1.48988	0.0127267	4.41943	2.14386	up	0.574036	0.48214	0.711595	-0.490871	insig
Lmsp003252	Isorhamnetin-3-O-sophoroside	Flavonoids	Flavonols	C28H32O17	641.17	317.07	640.1639	[M+H]+	3	-	-	3414.8275000000012	3414.8275000000012	3414.8275000000012	56496.87550000004	17074.1375	45731.86449999998	61377.23999999977	24946.34	49509.71549999993	42538.25700000002	56728.713000000214	37919.413499999886	-	-	-	1.4241	0.0907075	11.6456	3.54171	up	0.304487	0.746854	0.878304	-0.187208	insig	1.40115	0.0598322	0.0754195	-3.72892	down
WapTKC095526	Tinocordiside	Terpenoids	Sesquiterpenoids	C21H32O7	397.22	217.16	396.2148	[M+H]+	2	191613-38-4	-	183476.92349999922	149506.14300000088	255974.4259999989	2717127.241499998	2474395.5589999817	1949130.3710000059	258342.9560000006	276620.57749999966	352767.4175000004	523703.7435000013	530295.4074999981	631929.0655000011	-	-	-	1.46829	0.00954579	12.1242	3.59982	up	1.5644	0.0106603	8.04371	3.00786	up	1.07813	0.08041	0.663441	-0.591959	insig
pmb0130	Acetryptine	Alkaloids	Plumerane	C12H14N2O	203.12	144.08	202.1106	[M+H]+	3	3551-18-6	-	5120.963000000077	34326.03600000004	5120.963000000077	107012.7324999996	72641.0385	186447.0799999986	25604.81500000038	71617.21549999969	5120.963000000077	72913.6410000004	56278.965000000186	32226.95500000022	-	-	-	1.30673	0.0763649	8.21444	3.03816	up	1.12322	0.10352	3.5772	1.83883	up	0.528071	0.446186	0.435476	-1.19933	insig
Lasp005325	2',4'-Dimethoxyacetophenone	Others	Ketone compounds	C10H12O3	181.08	139.04	180.0786	[M+H]+	3	829-20-9	-	6598.712099999994	32993.56049999997	6598.712099999994	6598.712099999994	6598.712099999994	6598.712099999994	383463.72900000005	91469.47749999985	385177.8830000001	182210.8245000005	159532.4480000001	176501.4969999991	-	CM01682	MetMap164	0.638926	0.42265	0.428571	-1.22239	insig	1.52012	0.103027	0.0230158	-5.44123	down	1.30173	0.107581	0.0537035	-4.21884	down
Zbsp004862	Syringetin-3-O-glucoside*	Flavonoids	Flavonols	C23H24O13	509.13	347.08	508.1217	[M+H]+	3	40039-49-4	-	5713.966100000005	5713.966100000005	28569.83050000003	5713.966100000005	5713.966100000005	5713.966100000005	1272812.391999996	670922.6280000049	1292496.903500003	690977.7315000006	573220.3389999999	557292.8709999977	-	-	-	0.698143	0.42265	0.428571	-1.22239	insig	1.56943	0.0342922	0.00529687	-7.56064	down	1.38739	0.0346008	0.0123594	-6.33825	down
Lmjp003295	6-Methoxykaempferol-3-O-glucoside*	Flavonoids	Flavonols	C22H22O12	479.12	317.07	478.1111	[M+H]+	3	63422-27-5	-	19749.56200000004	19749.56200000004	19749.56200000004	138637.13649999938	131947.52249999982	19749.56200000004	168541.2725000001	98747.8100000002	138430.0474999999	103055.8729999999	243743.0094999998	143017.5474999994	-	CM00471	MetMap113,MetMap114	1.07126	0.183845	4.90026	2.29286	up	0.641055	0.44165	0.715604	-0.482767	insig	1.41407	0.0292861	0.146034	-2.77563	down
WapTKC037928	Phacadinane A	Terpenoids	Sesquiterpenoids	C15H20O4	265.14	135.08	264.1362	[M+H]+	2	1924614-90-3	-	9341.57010000001	9341.57010000001	9341.57010000001	194778.28500000032	184986.6449999996	72970.05050000019	9341.57010000001	9341.57010000001	9341.57010000001	67844.72999999975	62528.38550000005	46707.85050000005	-	-	-	1.45303	0.0684468	16.1548	4.0139	up	1.53945	0.0684468	16.1548	4.0139	up	-	-	-	-	-
Lmyp003599	Kaempferol-3-O-(6''-galloyl)glucoside*	Flavonoids	Flavonols	C28H24O15	601.12	287.06	600.1115	[M+H]+	3	56317-05-6	-	21212.603499999932	1809.257000000001	12170.79199999999	33615.363	56164.58750000005	38813.76399999994	16762.999999999967	30363.967499999933	33020.2924999999	23138.69150000003	9046.285000000002	18650.93	-	CM00492	MetMap113	1.08471	0.0257925	3.65399	1.86947	up	1.07235	0.135563	1.60447	0.682095	insig	0.863977	0.118429	0.4391	-1.18738	insig
WapTKC041087	Ptaquiloside Z	Terpenoids	Sesquiterpenoids	C21H32O8	413.22	233.15	412.2097	[M+H]+	2	220177-21-9	-	37673.92449999999	65775.37750000013	56708.35500000005	463356.96100000024	237086.69050000032	674774.8080000008	162807.5295000003	384580.4245000007	251419.8460000007	302263.0115000003	249896.57950000052	177798.0899999994	-	-	-	1.41012	0.084486	8.58665	3.1021	up	0.845854	0.269305	1.72159	0.78374	insig	1.33819	0.0783973	0.200496	-2.31836	down
pmp001311	6-Hydroxykaempferol-6,7-O-diglucoside	Flavonoids	Flavonols	C27H30O17	627.16	303.05	626.1483	[M+H]+	3	-	-	13970.753100000058	13970.753100000058	69853.7655000003	13970.753100000058	13970.753100000058	192286.9145	82115.94099999992	85875.89299999972	77669.68099999969	103706.07200000029	166549.765000001	134412.14999999962	-	CM00497	MetMap114	0.198276	0.569843	2.25193	1.17116	insig	0.741412	0.899697	0.896471	-0.157671	insig	1.06952	0.115815	0.39809	-1.32884	down
pma0795	Tricetin-5-O-(6''-malonyl)glucoside	Flavonoids	Flavones	C24H22O15	551.1	303.05	550.0959	[M+H]+	3	-	-	146403.3380000001	53225.173000000235	159233.3335000005	301335.92849999893	10645.03460000005	428905.2729999968	617414.8335000001	1004506.2849999979	523995.77700000134	299590.3405000012	361232.7190000013	302484.0165000008	-	-	-	0.0238051	0.413656	2.06454	1.04582	insig	0.966957	0.0733493	0.345254	-1.53427	insig	1.30738	0.0497705	0.16723	-2.58009	down
PDP236992	(2r,3r,4s,5s,6r)-6-({[(2r,3s,4s,5r)-2-({[(2r,3s,4s,5r)-2-({[(2r,3s,4s,5r)-3,4-dihydroxy-2,5-bis(hydroxymethyl)oxolan-2-yl]oxy}methyl)-3,4-dihydroxy-5-(hydroxymethyl)oxolan-2-yl]oxy}methyl)-3,4-dihydroxy-5-(hydroxymethyl)oxolan-2-yl]oxy}methyl)oxane-2,3,4,5-tetrol	Others	Saccharides	C24H42O21	667.23	163.06	666.2219	[M+H]+	1	-	-	184189.7915000001	97123.31699999986	139878.2139999999	102308.38150000009	19424.66339999997	19424.66339999997	130982.0970000002	177415.492	161081.1625000001	159070.587	98929.92999999998	144059.6384999999	-	-	-	1.11406	0.0673812	0.335139	-1.57717	down	1.26035	0.039761	0.300669	-1.73375	down	0.434014	0.611709	0.897147	-0.156584	insig
MWSCX017	4-hydroxyphenyl acrylaldehyde	Others	Aldehyde compounds	C9H8O3	165.05	119.05	164.0473	[M+H]+	3	-	-	147578.6129999999	242354.43750000032	212670.25799999989	29515.722599999986	29515.722599999986	29515.722599999986	286562.9785000005	234255.0644999999	264503.1085000005	299491.2119999997	225005.41100000002	247219.32099999988	-	-	-	1.46811	0.0256575	0.146941	-2.76669	down	1.57271	0.00423428	0.112753	-3.14876	down	0.954001	0.149206	0.767334	-0.382074	insig
Latp004399	3,4-Dehydro-6-hydroxymellein	Lignans and Coumarins	Coumarins	C10H8O4	193.05	119.05	192.0417	[M+H]+	3	1204-37-1	C03830	31687.211799999888	31687.211799999888	31687.211799999888	31687.211799999888	31687.211799999888	31687.211799999888	417127.4515000017	158436.05899999948	642249.1350000012	411080.79499999975	442691.13599999936	253954.47900000078	-	C03830	-	-	-	-	-	-	1.48738	0.115765	0.0780593	-3.67929	down	1.35577	0.115765	0.0780593	-3.67929	down
mws0677	N-Acetylserotonin	Alkaloids	Plumerane	C12H14N2O2	219.11	160.08	218.1055	[M+H]+	3	1210-83-9	C00978	61613.864999999925	138133.4559999999	159263.76149999982	12322.772999999981	12322.772999999981	12322.772999999981	144928.8915000003	12322.772999999981	198270.724	92669.70300000024	167856.3105000001	171968.09550000052	ko00380,ko01100,ko01110	C00978	-	1.43865	0.0685898	0.102973	-3.27967	down	1.1057	0.194715	0.103983	-3.26558	down	0.330959	0.986352	1.00981	0.014088	insig
pmp001289	Chrysoeriol-7-O-(2''-O-glucuronyl)glucuronide	Flavonoids	Flavones	C28H28O18	653.13	301.07	652.1276	[M+H]+	3	-	-	22960.53600000004	3532.1748	19875.65999999993	27915.58799999999	25456.45849999993	17660.874	21221.86549999996	3532.1748	3532.1748	36161.400000000016	38237.0295	47364.18049999995	-	CM00246	MetMap106	0.70417	0.312153	1.53193	0.615347	insig	1.15036	0.121168	2.51122	1.32839	up	0.486869	0.514264	1.63926	0.713042	insig
Hmcp002187	Limocitrin-3-O-galactoside*	Flavonoids	Flavonols	C23H24O13	509.13	347.07	508.1217	[M+H]+	3	-	-	95963.82740000011	95963.82740000011	95963.82740000011	95963.82740000011	95963.82740000011	95963.82740000011	1379702.566499992	550132.8395000027	1698156.639000008	805406.7660000048	479819.1370000006	694277.0315000003	-	-	-	-	-	-	-	-	1.51315	0.0828823	0.0793528	-3.65557	down	1.37888	0.0828823	0.0793528	-3.65557	down
Sajp003506	pterosin L	Terpenoids	Sesquiterpenoids	C15H20O4	265.14	219.14	264.1362	[M+H]+	2	41411-04-5	-	6500.428200000012	32502.14100000007	6500.428200000012	80134.17900000006	76153.766	253565.0669999999	54557.41099999997	35141.44100000001	73668.932	41428.56700000005	100794.92900000009	76289.61999999994	-	-	-	1.29606	0.17094	9.00717	3.17107	up	1.03208	0.293808	2.50877	1.32698	up	1.15593	0.0528491	0.278531	-1.84409	down
Hmmp003097	2-Pyrrolidone-N-methylene-β-D-arabinoside	Alkaloids	Pyrrole alkaloids	C10H17NO6	248.11	120.04	247.1056	[M+H]+	3	-	-	34491.83300000001	3155.127199999994	52171.69099999998	49759.73600000002	20626.80200000001	42943.71150000002	3155.127199999994	24872.802000000003	3155.127199999994	15775.635999999968	20567.33300000001	20420.01800000001	-	-	-	0.496805	0.670085	1.26177	0.335446	insig	1.1896	0.0764651	3.63435	1.8617	up	0.622667	0.311619	2.88037	1.52625	insig
pmb0426	N,N-Dimethyl-5-methoxytryptamine	Alkaloids	Plumerane	C13H18N2O	219.15	174.09	218.1419	[M+H]+	3	1019-45-0	C08309	224908.61749999892	224908.61749999892	224908.61749999892	224908.61749999892	224908.61749999892	224908.61749999892	1310461.22	1695027.981500006	1459911.870000004	1354770.5104999992	1203669.550000004	1124543.087499994	-	C08309	-	-	-	-	-	-	1.5714	0.0077557	0.151101	-2.72642	down	1.42725	0.0077557	0.151101	-2.72642	down
pmp000607	1-desmethylaurantio-obtusin-2-O-β-D-glucoside	Quinones	Anthraquinone	C22H22O12	479.12	317.06	478.1111	[M+H]+	3	-	-	50720.791999999885	94290.5144999998	251679.8535	10144.158399999971	10144.158399999971	10144.158399999971	160766.735	136518.1515000003	10144.158399999971	141667.2614999999	134033.9514999999	186350.6839999996	-	-	-	1.3925	0.183466	0.0767158	-3.70433	down	1.11211	0.186614	0.0989902	-3.33657	down	0.391636	0.719615	1.29035	0.367763	insig
Zbnp004766	Limocitrin-7-O-glucoside*	Flavonoids	Flavonols	C23H24O13	509.13	347.07	508.1217	[M+H]+	3	-	-	114994.7932000001	114994.7932000001	114994.7932000001	114994.7932000001	114994.7932000001	114994.7932000001	1233570.953999996	705166.8640000052	1357861.667000003	577097.641500001	574973.9660000001	618956.066999998	-	-	-	-	-	-	-	-	1.54812	0.0389595	0.104649	-3.25638	down	1.40955	0.0389595	0.104649	-3.25638	down
Hmcp002399	Limocitrin-3-O-glucoside	Flavonoids	Flavonols	C23H24O13	509.13	347.07	508.1217	[M+H]+	3	38836-51-0	-	21303.45649999993	4260.691299999987	4260.691299999987	4260.691299999987	4260.691299999987	4260.691299999987	733374.5149999978	483240.9575000035	737757.0875000011	439718.49700000003	395014.3419999996	317034.9204999988	-	-	-	0.65687	0.42265	0.428571	-1.22239	insig	1.57261	0.0164765	0.00654024	-7.25644	down	1.39035	0.0164121	0.0152606	-6.03405	down
Rlp03638	8-C-xylopyranosylchrysoeriol 2''-O-glucoside	Flavonoids	Flavones	C27H30O15	595.17	433.12	594.1585	[M+H]+	2	-	-	1290396.844000003	965770.3325	2095352.675499996	145559.29550000062	145559.29550000062	145559.29550000062	1509633.5444999968	727796.477500003	1148166.968999999	1095187.706999999	1345026.000000003	982147.28	-	-	-	1.46473	0.0602801	0.100351	-3.31688	down	1.53911	0.0489714	0.128981	-2.95477	down	0.52872	0.476671	1.2853	0.362109	insig
MWS1830	Ethylsalicylate	Phenolic acids	Phenolic acids	C9H10O3	167.07	121.03	166.063	[M+H]+	3	118-61-6	-	70798.4788999999	70798.4788999999	70798.4788999999	70798.4788999999	70798.4788999999	70798.4788999999	1274977.352000002	353992.39449999953	1346762.459	660239.6275000016	624937.5939999997	648845.1024999986	-	CM02389	MetMap158	-	-	-	-	-	1.48357	0.102273	0.0713759	-3.80842	down	1.353	0.102273	0.0713759	-3.80842	down
Zmjp004852	5,6,3',4'-Tetrahydroxy-3,7-dimethoxyflavone-6-O-glucoside*	Flavonoids	Flavonols	C23H24O13	509.13	347.08	508.1217	[M+H]+	3	64190-90-5	-	21347.73050000001	4269.546100000001	4269.546100000001	4269.546100000001	4269.546100000001	4269.546100000001	1348188.510999992	768630.6670000032	1607325.1155000068	839534.5080000048	573581.3460000008	611410.6380000007	-	-	-	0.65687	0.42265	0.428571	-1.22239	insig	1.57009	0.0378959	0.00343935	-8.18365	down	1.39666	0.0381648	0.00802515	-6.96126	down
pmb0769	N-(p-Coumaroyl)serotonin Glucoside	Alkaloids	Phenolamine	C25H28N2O8	485.19	323.14	484.1846	[M+H]+	3	76423-56-8	-	20840.31419999998	20840.31419999998	20840.31419999998	104201.57099999991	20840.31419999998	20840.31419999998	211041.7995000002	219195.83750000052	193484.60100000052	195514.2299999997	242216.14650000058	135865.9029999993	-	-	-	0.704118	0.42265	2.33333	1.22239	insig	1.33641	0.0227293	0.23389	-2.0961	down	1.43124	0.00164038	0.100238	-3.31849	down
WapTKC211961	(2R,3S)-2,3-dihydroxy-2,3-dihydro-p-cumate	Terpenoids	Monoterpenoids	C10H14O4	199.1	135.08	198.0892	[M+H]+	1	-	-	5306.805900000001	5306.805900000001	5306.805900000001	26534.0295	5306.805900000001	32904.695500000016	227378.31249999968	72950.46150000024	200110.4554999997	111244.5935	124042.78850000029	133588.3174999999	-	-	-	1.05585	0.190366	4.06682	2.0239	up	1.34306	0.088489	0.129377	-2.95034	down	1.40124	0.0769306	0.0318129	-4.97424	down
Rlp03483	4-ethyl-4-methyl-3-{[3,4,5-trihydroxy-6-(hydroxymethyl)oxan-2-yl]oxy}oxolan-2-one	Others	Others	C13H22O8	307.14	127.07	306.1315	[M+H]+	3	-	-	22239.1637	22239.1637	22239.1637	22239.1637	22239.1637	22239.1637	320015.5595000002	252684.5290000003	209616.6995000005	143005.5130000003	167495.4479999997	111195.8185	-	-	-	-	-	-	-	-	1.56703	0.0176589	0.0852819	-3.55162	down	1.42499	0.0176589	0.0852819	-3.55162	down
Lwmp121427	Oxycurcumenol Epoxide*	Terpenoids	Sesquiterpenoids	C15H22O3	251.16	145.1	250.1569	[M+H]+	2	-	-	215581.2969999993	262731.3575000005	404286.49550000037	43116.25939999987	817357.582000001	2807786.648999996	729160.7730000019	900857.5009999992	861620.6870000002	888443.730499999	851959.4674999986	1294234.921000001	-	-	-	0.236408	0.376521	4.1562	2.05527	insig	0.381485	0.681058	1.47223	0.558001	insig	1.34034	0.00228542	0.354224	-1.49726	down
Lazp008807	(25S)-5β-Furost-1β,2β,3β,4β,5β,22α,26-heptaol-26-O-β-D-glucoside	Steroids	Steroidal saponins	C33H56O13	661.38	337.27	660.3721	[M+H]+	2	-	-	1622.0389000000241	1622.0389000000241	1622.0389000000241	9783.412000000113	18728.30600000001	8110.194500000123	15346.299000000348	1622.0389000000241	12403.965500000171	17432.18749999976	24341.299000000152	12800.67649999967	-	-	-	1.43672	0.0848077	7.5259	2.91186	up	0.526337	0.674223	1.24682	0.318251	insig	1.01504	0.189326	0.16567	-2.59361	down
Lmyp003934	6-Pentadecylsalicylic acid	Phenolic acids	Phenolic acids	C22H36O3	349.27	123.08	348.2664	[M+H]+	3	16611-84-0	C10759	3253.8492999999603	3253.8492999999603	3253.8492999999603	55420.295499999665	25996.93450000005	20391.4789999996	3253.8492999999603	3253.8492999999603	3253.8492999999603	21805.09749999972	17829.81000000031	16269.2464999998	-	C10759	-	1.44717	0.105826	10.4296	3.38261	up	1.52741	0.105826	10.4296	3.38261	up	-	-	-	-	-
Wbmp104211	Corypalline	Alkaloids	Isoquinoline alkaloids	C11H15NO2	194.12	134.1	193.1103	[M+H]+	1	450-14-6	-	931954.1885000035	931954.1885000035	931954.1885000035	4659770.9425000185	19880903.65250001	89320881.90549983	931954.1885000035	931954.1885000035	931954.1885000035	9404910.473500028	9487633.049500016	9108695.270000013	-	-	-	1.27982	0.291247	40.725	5.34784	up	1.36576	0.291247	40.725	5.34784	up	-	-	-	-	-
PD0307223	(4R)-3-[(1E,3E,7R)-7-hydroxy-3-methylocta-1,3-dien-1-yl]-4-(hydroxymethyl)-2,4-dimethylcyclohex-2-en-1-one	Others	Others	C18H28O3	293.21	119.09	292.2038	[M+H]+	3	-	-	41766.24489999976	41766.24489999976	41766.24489999976	41766.24489999976	41766.24489999976	41766.24489999976	571482.8469999988	208831.2244999988	826956.8245000006	355197.8424999987	283585.2884999987	345973.64849999966	-	-	-	-	-	-	-	-	1.4886	0.110388	0.0779574	-3.68117	down	1.35697	0.110388	0.0779574	-3.68117	down
Lcyp000119	Dichotomide II	Amino acids and derivatives	Amino acids and derivatives	C18H17N3O4	340.13	211.09	339.1219	[M+H]+	3	180681-40-7	-	10866.20689999998	10866.20689999998	10866.20689999998	143603.3365000007	127287.2250000007	128962.05500000039	10866.20689999998	10866.20689999998	10866.20689999998	81377.09500000026	64506.29700000003	54331.034499999885	-	-	-	1.48682	0.00178717	12.2659	3.61659	up	1.57522	0.00178717	12.2659	3.61659	up	-	-	-	-	-
Zblp006200	4-Hydroxy-4'-methoxydihydrochalcone	Flavonoids	Chalcones	C16H16O3	257.12	123.04	256.1087	[M+H]+	3	206194-36-7	-	18786.15419999993	18786.15419999993	18786.15419999993	18786.15419999993	18786.15419999993	18786.15419999993	233699.0209999993	93930.77099999963	300192.3355000005	148750.62999999948	146250.6659999993	135015.7255000002	-	-	-	-	-	-	-	-	1.50417	0.0885075	0.0897682	-3.47765	down	1.37089	0.0885075	0.0897682	-3.47765	down
MWSprf163	Methylisoeugenol	Others	Others	C11H14O2	179.11	123.04	178.0994	[M+H]+	2	93-16-3	C10478	12348.918500000009	12348.918500000009	12348.918500000009	12348.918500000009	12348.918500000009	12348.918500000009	122144.19949999939	61744.59250000003	198688.8214999988	74175.18799999991	89460.55449999977	83573.14749999957	ko00940	C10478	-	-	-	-	-	-	1.50574	0.100779	0.0968346	-3.36833	down	1.37172	0.100779	0.0968346	-3.36833	down
PDN119641	3-chloro-4,6-dihydroxy-2-methyl-5-[(2E,4E)-3-methyl-5-(1,2,4-trimethyl-3-oxocyclohexyl)penta-2,4-dien-1-yl]benzaldehyde	Terpenoids	Sesquiterpenoids	C23H29ClO4	405.18	199.01	404.1754	[M+H]+	2	-	-	19501.92429999985	19501.92429999985	19501.92429999985	137065.281499999	718185.6959999853	1643203.382500014	19501.92429999985	19501.92429999985	19501.92429999985	116073.2795000007	103797.8819999999	97509.62149999922	-	-	-	1.34337	0.204817	42.7044	5.41631	up	1.43369	0.204817	42.7044	5.41631	up	-	-	-	-	-
Layp003558	3,4,5-Trimethoxyphenol-1-O-β-D-glucoside	Others	Others	C15H22O9	347.13	185.08	346.1264	[M+H]+	3	-	-	10529.6277	10529.6277	10529.6277	240691.66300000012	137413.63500000018	158214.8405	10529.6277	10529.6277	126212.8884999999	131452.7494999998	98513.49200000033	52648.13849999998	-	-	-	1.48049	0.0333853	16.9781	4.08561	up	1.19773	0.062204	3.64169	1.86461	up	0.643702	0.42265	0.214493	-2.221	insig
Lcfp121200	2-(4-Morpholinyl)benzothiazole	Alkaloids	Alkaloids	C11H12N2OS	221.07	177.05	220.067	[M+H]+	3	4225-26-7	-	9614.766999999956	9614.766999999956	9614.766999999956	9614.766999999956	9614.766999999956	9614.766999999956	186087.549	48073.83499999979	263862.4655000014	183208.8505000009	194140.1459999999	186459.9264999989	-	-	-	-	-	-	-	-	1.46273	0.131433	0.0579175	-4.10986	down	1.33416	0.131433	0.0579175	-4.10986	down
PDP026341	3,5,7-Trihydroxy-2-(4-hydroxyphenyl)-6,8-bis(3-methyl-2-butenyl)-4H-1-benzopyran-4-one	Flavonoids	Flavonols	C25H26O6	423.18	423.18	422.1729	[M+H]+	3	54013-24-0	-	45172.123100001016	45172.123100001016	45172.123100001016	1740707.661999986	546132.7270000018	2379655.634000028	45172.123100001016	45172.123100001016	45172.123100001016	453899.58649999823	326893.8789999981	225860.615500005	-	-	-	1.43819	0.106697	34.4349	5.1058	up	1.51855	0.106697	34.4349	5.1058	up	-	-	-	-	-
MWSmce161	Gigantol(3,3'-Dihydroxy-5,4'-dimethoxybibenzyl)	Others	Stilbene	C16H18O4	275.12	137.06	274.1205	[M+H]+	3	67884-30-4	-	118161.4882999992	118161.4882999992	118161.4882999992	118161.4882999992	118161.4882999992	118161.4882999992	1767151.197499995	590807.441499996	2232480.639499999	1006747.707499995	1068031.033499996	1014695.568	-	-	-	-	-	-	-	-	1.48984	0.101752	0.0772223	-3.69484	down	1.35829	0.101752	0.0772223	-3.69484	down
WapTKC037985	8-Hydroxy-3-Oxo-1,7(11),9-Eremophilatrien-12,8-olide	Terpenoids	Sesquiterpenoids	C15H16O4	261.11	215.11	260.1049	[M+H]+	2	754215-82-2	-	23074.19650000004	4614.839300000008	4614.839300000008	4614.839300000008	4614.839300000008	4614.839300000008	275513.45850000123	110690.829000001	380435.5395000024	188186.3445000008	159709.63200000132	154995.8780000012	-	-	-	0.65687	0.42265	0.428571	-1.22239	insig	1.54664	0.0855121	0.0180587	-5.79116	down	1.33617	0.0884068	0.042137	-4.56877	down
WapTKC174903	4-(hydroxymethyl)-3-[(1E,3E,7R)-7-hydroxy-3-methylocta-1,3-dienyl]-2,4-dimethylcyclohex-2-en-1-one	Terpenoids	Sesquiterpenoids	C18H28O3	293.21	119.08	292.2038	[M+H]+	3	-	-	43159.28829999972	43159.28829999972	43159.28829999972	43159.28829999972	43159.28829999972	43159.28829999972	614198.9879999984	215796.4414999986	796559.8424999993	339800.4449999985	348711.0269999986	346495.5865000002	-	-	-	-	-	-	-	-	1.49238	0.100576	0.0796025	-3.65104	down	1.3605	0.100576	0.0796025	-3.65104	down
Lskp211385	dihydrosesamin	Lignans and Coumarins	Lignans	C20H20O6	357.13	307.09	356.126	[M+H]+	3	-	-	2975.5284000000092	2975.5284000000092	2975.5284000000092	2975.5284000000092	2975.5284000000092	2975.5284000000092	14877.642000000049	48556.49400000023	29827.092000000084	34455.56599999982	34812.98799999993	36440.35399999983	-	-	-	-	-	-	-	-	1.50913	0.102054	0.0957159	-3.3851	down	1.36772	0.102054	0.0957159	-3.3851	down
MWS20184	[6]-Shogaol	Phenolic acids	Phenolic acids	C17H24O3	277.18	137.07	276.1725	[M+H]+	2	555-66-8	C10494	22816.00400000023	3493.745399999994	3493.745399999994	74058.29899999936	38870.8170000003	35413.74799999988	3493.745399999994	3493.745399999994	17468.72699999997	30897.197000000488	54876.757000000056	35973.700000000135	-	C10494	-	1.24334	0.065429	4.97736	2.31538	up	1.37292	0.0644624	6.06565	2.60066	up	0.0752282	0.834579	1.21865	0.28528	insig
MWStz460	Ombuin	Flavonoids	Flavonols	C17H14O7	331.08	316.06	330.074	[M+H]+	2	529-40-8	-	834.3236999999915	834.3236999999915	834.3236999999915	30095.1124999999	834.3236999999915	337205.3454999989	4171.618499999958	20233.1194999999	7079.61700000001	41473.792	34104.23150000008	42966.32499999995	-	-	-	1.00259	0.374787	147.079	7.20045	up	0.353292	0.406423	11.6926	3.54753	insig	1.327	0.189744	0.0794989	-3.65292	down
Walp003622	6-beta-d-glucopyranosyloxyindole-3-carboxylic acid	Alkaloids	Plumerane	C15H17NO8	340.1	178.05	339.0954	[M+H]+	3	-	-	359530.8934999997	71906.17869999995	71906.17869999995	1059335.054500001	71906.17869999995	71906.17869999995	1157882.490000001	848207.8019999984	1361519.421499999	1208886.544000002	871640.5790000003	858493.1510000008	-	-	-	0.294155	0.557426	2.39031	1.2572	insig	1.10746	0.146708	0.35727	-1.48491	down	1.27862	0.00895754	0.149466	-2.74211	down
Lmyp001666	Cyanidin-3-O-glucosylrutinoside	Flavonoids	Anthocyanidins	C33H41O20+	757.22	287.06	757.2186	[M]+	3	-	-	66100.65850000014	69341.23949999994	118485.22650000009	217051.092	13220.131700000029	290778.5455000002	423130.81849999994	213372.82600000012	449943.3765	186966.8205	308855.547	179428.0665000001	-	-	-	0.111056	0.396196	2.05197	1.03701	insig	0.857458	0.167689	0.479591	-1.06012	insig	1.31805	0.0591978	0.233723	-2.09713	down
Zmdp001928	γ-L-Glutamyl-S-(trans-1-propenyl)-L-cysteine	Amino acids and derivatives	Amino acids and derivatives	C11H18N2O5S	291.1	130.05	290.0936	[M+H]+	3	-	-	83866.80650000018	39838.81049999983	72506.36000000006	7967.762099999966	7967.762099999966	7967.762099999966	7967.762099999966	7967.762099999966	7967.762099999966	61718.62800000012	104675.1485000002	93050.4625	-	-	-	1.45609	0.0489465	0.121824	-3.03713	down	-	-	-	-	-	1.40103	0.0489465	8.20858	3.03713	up
Lcfp025530	Maltol-glucoside	Others	Others	C12H16O8	289.09	127.04	288.0845	[M+H]+	1	-	-	17042.95709999999	17042.95709999999	17042.95709999999	151564.89099999992	17042.95709999999	192775.5225	17042.95709999999	17042.95709999999	17042.95709999999	98157.278	85214.78549999994	91546.32949999992	-	-	-	1.05733	0.190612	7.06809	2.82132	up	1.10232	0.190612	7.06809	2.82132	up	-	-	-	-	-
pmp000691	Loganetin	Terpenoids	Monoterpenoids	C11H16O5	229.11	151.08	228.0998	[M+H]+	3	29748-10-5	-	12486.669500000009	18330.64600000004	35583.56650000004	2497.333900000001	2497.333900000001	2497.333900000001	2497.333900000001	2497.333900000001	2497.333900000001	23094.05950000005	43105.242500000066	24117.09249999999	-	-	-	1.4348	0.105337	0.11283	-3.14778	down	-	-	-	-	-	1.37709	0.105337	8.8629	3.14778	up
MWStz630	Quercetin-3-O-glucuronide	Flavonoids	Flavonols	C21H18O13	479.08	303.05	478.0747	[M+H]+	3	22688-79-5	-	33727.15999999991	1221.4	10393.63900000001	1221.4	6107.0	13850.676000000001	1221.4	1221.4	1221.4	37713.7835	14238.00000000002	21089.83049999992	-	-	-	0.32623	0.501857	0.467094	-1.09821	insig	1.06455	0.253233	5.78	2.53107	up	0.987013	0.287557	12.3744	3.62928	insig
pmb0128	δ-Tridecalactone	Others	Lactones	C13H24O2	213.18	81.07	212.1776	[M+H]+	3	7370-92-5	-	4564.6532	22823.266	4564.6532	64701.25699999985	47242.641500000114	116341.50100000009	4564.6532	4564.6532	45460.28299999999	36402.64099999978	64335.938500000215	34760.03099999993	-	-	-	1.31574	0.0773418	7.14451	2.83683	up	1.21235	0.0903697	4.18185	2.06414	up	0.185723	0.650736	0.585324	-0.772694	insig
Zmdp003457	Myricetin-3-O-galactoside-3'-O-rhamnoside	Flavonoids	Flavonols	C27H30O17	627.16	319.05	626.1483	[M+H]+	3	-	-	2405.599399999996	2405.599399999996	2405.599399999996	22173.1915	12027.996999999981	19454.83199999999	2405.599399999996	24031.83950000005	33174.837999999974	29504.335500000085	22472.00400000003	36912.455000000096	-	-	-	1.46495	0.0362887	7.43488	2.89431	up	0.293101	0.852391	0.900083	-0.151869	insig	1.00815	0.195658	0.121062	-3.04618	down
Lmtp004126	Myricetin-3-O-(6''-malonyl)glucoside	Flavonoids	Flavonols	C24H22O16	567.1	319.04	566.0908	[M+H]+	3	-	-	12254.781199999958	12254.781199999958	12254.781199999958	61273.90599999981	12254.781199999958	12254.781199999958	179628.42900000012	204790.9760000002	166890.5429999996	156987.67200000028	70899.32749999978	114829.1095000002	-	-	-	0.704118	0.42265	2.33333	1.22239	insig	1.40329	0.00235459	0.155599	-2.68409	down	1.43047	0.00418844	0.0666854	-3.90648	down
Lmmp002796	Gossypetin-3-O-rutinoside	Flavonoids	Flavonols	C27H30O17	627.16	319.05	626.1483	[M+H]+	3	-	-	3589.899300000006	3589.899300000006	3589.899300000006	3589.899300000006	3589.899300000006	3589.899300000006	38069.69150000005	41152.03550000001	36159.52000000001	25453.65250000009	17949.49650000003	28460.154500000117	-	-	-	-	-	-	-	-	1.57489	0.00173507	0.0933401	-3.42136	down	1.43123	0.00173507	0.0933401	-3.42136	down
PDP228000	Glucosylisomaltol	Others	Alcohol compounds	C12H16O8	289.09	127.04	288.0845	[M+H]+	1	-	-	191390.1200000002	202602.2450000002	196439.9625000001	31310.35440000003	254918.7650000002	31310.35440000003	241321.07399999961	207570.547	260325.4444999998	218892.58	231307.295	156551.77200000008	-	-	-	0.950689	0.346631	0.537808	-0.894836	insig	1.06981	0.218497	0.447732	-1.15929	down	1.14227	0.118545	0.832513	-0.264456	insig
Waptp03029	8-Methoxycoumarin	Lignans and Coumarins	Coumarins	C10H8O3	177.05	89.04	176.0474	[M+H]+	1	-	-	2303572.2339999983	2626364.337000003	2108393.0779999983	3215585.2139999988	3797841.398000004	2740329.976499997	5437421.049999999	5900334.410000012	5110779.732500003	3443156.507499999	4054623.131999997	4334825.630500001	-	-	-	1.22819	0.0789351	1.38581	0.470725	insig	1.46177	0.00541036	0.592986	-0.753929	insig	1.41161	0.000716355	0.4279	-1.22465	down
mws1550	S-Allyl-L-cysteine	Amino acids and derivatives	Amino acids and derivatives	C6H11NO2S	162.06	73.01	161.05100000000002	[M+H]+	3	21593-77-1	C16759	5935.015699999997	5935.015699999997	5935.015699999997	43390.20399999998	34619.13600000001	46739.581999999944	32057.63200000003	29675.078499999985	119193.0665000001	50150.13349999998	62476.13850000005	41309.041	-	C16759	-	1.48031	0.0101204	7.00638	2.80867	up	0.273405	0.590823	0.689503	-0.536371	insig	1.3172	0.20613	0.0984108	-3.34504	down
Zmhp005139	Tamarixetin-3-O-(6''-malonyl)glucoside	Flavonoids	Flavonols	C25H24O15	565.12	317.07	564.1115	[M+H]+	3	-	-	6010.924900000014	6010.924900000014	6010.924900000014	93041.54349999993	6010.924900000014	84477.44150000026	35943.36000000014	82107.8100000002	73003.04249999984	30054.624500000064	64384.280999999886	81423.45850000008	-	-	-	1.06282	0.184594	10.1776	3.34732	up	0.424054	0.940814	0.960617	-0.0579669	insig	1.3967	0.0550198	0.0943856	-3.40529	down
Zblp003803	2,4,2',5'-Tetrahydroxydihydrochalcone	Flavonoids	Chalcones	C15H14O5	275.09	123.04	274.0836	[M+H]+	3	-	-	14469.374600000048	14469.374600000048	14469.374600000048	14469.374600000048	14469.374600000048	14469.374600000048	152417.5179999995	95527.9940000007	106541.08500000038	72346.87300000027	74314.75099999995	84948.05749999973	-	-	-	-	-	-	-	-	1.55985	0.0270822	0.122453	-3.02969	down	1.41962	0.0270822	0.122453	-3.02969	down
Lhfp112926	Myricatomentogenin	Others	Others	C20H22O5	343.15	163.08	342.1467	[M+H]+	2	-	-	14542.005999999941	14542.005999999941	14542.005999999941	14542.005999999941	14542.005999999941	14542.005999999941	205418.15899999838	72710.02999999972	379531.36649999896	103651.080500001	142742.7625000002	94361.71249999877	-	-	-	-	-	-	-	-	1.46845	0.147754	0.0663353	-3.91408	down	1.33871	0.147754	0.0663353	-3.91408	down
pmb0626	Apigenin-6-C-glucoside-7-O-Sophoroside	Flavonoids	Flavones	C33H40O20	757.22	433.4	756.2113	[M+H]+	3	-	-	14870.2745	176639.8365	100642.9855000001	149111.2904999997	185863.9509999998	112036.97949999961	14870.2745	14870.2745	14870.2745	143425.6120000001	141011.8564999995	74351.37250000003	-	CM00122	MetMap104	0.705704	0.39371	1.53006	0.61359	insig	1.56569	0.0243275	10.0203	3.32485	up	0.997544	0.219459	6.54893	2.71126	insig
Zmgp003036	Pinobanksin	Flavonoids	Flavanonols	C15H12O5	273.08	199.08	272.0685	[M+H]+	3	548-82-3	C09826	45883.89850000013	45883.89850000013	45883.89850000013	45883.89850000013	45883.89850000013	45883.89850000013	279794.89049999963	45883.89850000013	246361.7550000033	229419.4925000007	292540.0284999996	235712.5504999991	ko00941	C09826	-	-	-	-	-	-	1.10684	0.185911	0.240633	-2.0551	down	1.01592	0.185911	0.240633	-2.0551	down
WapTKC002542	14,15-Bisnor-3,11-Kolavadien-13-one	Terpenoids	Ditepenoids	C18H28O	261.22	93.07	260.214	[M+H]+	2	126582-61-4	-	21935.15920000071	21935.15920000071	21935.15920000071	245946.2470000023	130163.0975000015	109675.7960000036	21935.15920000071	21935.15920000071	21935.15920000071	589994.4119999895	624639.3069999975	528323.3665000105	-	-	-	1.4515	0.0808511	7.38214	2.88404	up	1.53215	0.0808511	7.38214	2.88404	up	-	-	-	-	-
PD0824686	3-oxo-3-[[3,4,5-trihydroxy-6-(5,7,11,19-tetraoxapentacyclo[10.8.0.02,10.04,8.013,18]icosa-1(20),2,4(8),9,13(18),14,16-heptaen-16-yloxy)oxan-2-yl]methoxy]propanoic acid	Others	Others	C25H22O13	531.11	283.06	530.106	[M+H]+	2	-	-	10419.86940000005	10419.86940000005	10419.86940000005	10419.86940000005	10419.86940000005	10419.86940000005	60305.262499999924	96868.10299999989	89075.13300000012	58809.76800000008	52099.347000000234	74760.71799999973	-	-	-	-	-	-	-	-	1.56108	0.0232368	0.126943	-2.97774	down	1.41726	0.0232368	0.126943	-2.97774	down
Wbwp010459	5-[(2r,3s,4s,5s)-5-(2h-1,3-benzodioxol-5-yl)-3,4-dimethyloxolan-2-yl]-2-methoxyphenol*	Lignans and Coumarins	Lignans	C20H22O5	343.15	163.07	342.1467	[M+H]+	1	-	-	12297.20479999992	12297.20479999992	12297.20479999992	12297.20479999992	12297.20479999992	12297.20479999992	184097.7865	61486.02399999961	405071.2094999984	96932.65200000047	118480.3154999991	93485.80299999828	-	-	-	-	-	-	-	-	1.4507	0.178811	0.0566992	-4.14053	down	1.32267	0.178811	0.0566992	-4.14053	down
Wcop008480	2,5-dimethyl-2,3,3a,7a-tetrahydro-1H-indene-1,3-diol	Terpenoids	Sesquiterpenoids	C11H16O2	181.12	135.12	180.115	[M+H]+	2	-	-	111677.2022999994	111677.2022999994	111677.2022999994	111677.2022999994	111677.2022999994	111677.2022999994	1498962.107999995	558386.0114999969	1815025.1509999991	996631.9874999956	995986.3479999956	980592.4155000006	-	-	-	-	-	-	-	-	1.50129	0.0889827	0.0865184	-3.53085	down	1.36845	0.0889827	0.0865184	-3.53085	down
WapTKC101911	7-(6-Hydroxy-5,5,8a-Trimethyl-2-Methylene-Decahydro-Naphthalen-1-Ylmethoxy)-Chromen-2-one	Terpenoids	Sesquiterpenoids	C24H30O4	383.22	163.04	382.2144	[M+H]+	2	-	-	2539.7893999999883	2539.7893999999883	2539.7893999999883	2539.7893999999883	2539.7893999999883	2539.7893999999883	24077.299499999637	15706.138499999899	53584.15549999986	12698.946999999942	27097.673999999908	25267.6885	-	-	-	-	-	-	-	-	1.50708	0.130623	0.0816061	-3.61518	down	1.37204	0.130623	0.0816061	-3.61518	down
Walbp01859	N-[4-Hydroxycinnamoyl]-L-Histidine	Alkaloids	Phenolamine	C15H15N3O4	302.11	147.04	301.1063	[M+H]+	2	-	-	3895.6125	22206.24149999997	19478.0625	3895.6125	3895.6125	3895.6125	34195.39749999996	37289.97799999994	3895.6125	22036.32500000006	44827.840500000086	49818.63649999995	-	-	-	1.054	0.186136	0.256403	-1.96351	down	1.11319	0.184465	0.155037	-2.68932	down	0.271255	0.47022	0.604661	-0.725802	insig
Lmqp003887	Kaempferol-3-O-xylosyl(1→2)glucoside	Flavonoids	Flavonols	C26H28O15	581.15	287.05	580.1428	[M+H]+	3	-	-	1930.443700000001	1930.443700000001	1930.443700000001	11602.643	1930.443700000001	9652.218500000006	1930.443700000001	1930.443700000001	22982.60300000004	18979.15899999996	17295.49600000002	28791.429499999867	-	CM00484	MetMap113	1.0626	0.188589	4.00345	2.00124	up	0.233743	0.884022	0.863722	-0.211362	insig	0.643702	0.42265	0.215744	-2.21261	insig
MWS20158	Pinoresinol-4,4'-O-diglucoside	Lignans and Coumarins	Lignans	C32H42O16	683.25	341.14	682.2473	[M+H]+	3	63902-38-5	-	5005.530299999989	5005.530299999989	5005.530299999989	5005.530299999989	31099.49549999997	25027.651499999953	5005.530299999989	5005.530299999989	5005.530299999989	28545.841000000084	51179.205999999984	35210.70049999998	-	-	-	1.0172	0.19049	4.07101	2.02539	up	1.10089	0.19049	4.07101	2.02539	up	-	-	-	-	-
Hmcp001629	Kaempferol-3-O-(6''-Malonyl)glucoside-7-O-Glucoside	Flavonoids	Flavonols	C30H32O19	697.16	449.1	696.1538	[M+H]+	3	-	-	3594.9333000000092	17974.66650000005	3594.9333000000092	3594.9333000000092	3594.9333000000092	3594.9333000000092	3594.9333000000092	40239.34999999995	44077.67149999993	24129.1555	54454.65250000012	32572.833500000084	-	CM00499	MetMap113,MetMap114	0.638926	0.42265	0.428571	-1.22239	insig	1.12032	0.184513	0.122677	-3.02706	down	0.707874	0.24159	0.286247	-1.80467	insig
Sadp001435	3-{[3,4,5-trihydroxy-6-(hydroxymethyl)oxan-2-yl]oxy}-4H-pyran-4-one	Others	Others	C11H14O8	275.07	113.02	274.0689	[M+H]+	1	-	-	110933.4245000002	135697.7499999999	91515.79399999992	18303.15879999998	18303.15879999998	18303.15879999998	221511.1745000003	213556.58900000012	174755.3375	161326.3944999999	255701.6155	228696.2390000002	-	-	-	1.46977	0.017849	0.162383	-2.62252	down	1.5724	0.00604185	0.0900416	-3.47326	down	1.30923	0.00968085	0.5545	-0.85074	insig
Wahp003681	Feruloyl-p-coumaroyl Spermidine	Alkaloids	Phenolamine	C26H33N3O5	468.25	322.22	467.2415	[M+H]+	3	-	-	3277.2053000000033	28423.14950000004	3277.2053000000033	3277.2053000000033	42097.763499999935	107535.9455	3277.2053000000033	3277.2053000000033	3277.2053000000033	16386.02650000001	29390.053000000014	26997.38999999993	-	-	-	0.657899	0.324642	4.37169	2.12819	insig	1.07889	0.257477	15.553	3.95912	up	0.627507	0.42265	3.55766	1.83093	insig
pmp000242	7-Methoxyluteolin-6-C-2''-glucuronylglucoside	Flavonoids	Flavones	C28H30O17	639.16	519.11	638.1483	[M+H]+	3	-	-	93745.83850000009	44167.1805	116927.3849999998	5779.289100000029	5779.289100000029	5779.289100000029	5779.289100000029	5779.289100000029	117821.2124999997	28896.445500000136	45921.658500000056	70487.93950000008	-	CM00192	MetMap105	1.45713	0.066259	0.0680342	-3.8776	down	0.705604	0.42265	0.134008	-2.89961	insig	0.871566	0.399309	1.96971	0.977982	insig
Ladp004043	Acacetin rhamnoside	Flavonoids	Flavones	C22H22O9	431.13	285.08	430.1264	[M+H]+	3	-	-	3408.4644000000017	3408.4644000000017	3408.4644000000017	3408.4644000000017	21313.667500000032	3408.4644000000017	3408.4644000000017	18083.325000000033	22241.70850000004	17042.32200000001	35340.8270000001	19631.36399999997	-	-	-	0.650404	0.42265	2.75105	1.45998	insig	0.498486	0.563221	0.643228	-0.636599	insig	1.00876	0.189719	0.233811	-2.09658	down
Wagp004812	Salvigenin 5-O-glucoside	Flavonoids	Flavones	C24H26O11	491.15	329.1	490.1475	[M+H]+	3	-	-	44160.71550000001	8832.143100000003	8832.143100000003	8832.143100000003	8832.143100000003	8832.143100000003	125169.2570000001	140132.664	264611.17799999967	150412.9255000002	143573.9469999998	127019.03950000019	-	CM00987	MetMap121	0.65687	0.42265	0.428571	-1.22239	insig	1.55647	0.0628998	0.0500015	-4.32189	down	1.28789	0.0631851	0.11667	-3.09949	down
Zbsp006462	Tricin-4'-O-(Meso-Erythritol)	Flavonoids	Flavones	C21H22O10	435.13	331.08	434.1213	[M+H]+	3	-	-	5800.836000000029	5800.836000000029	5800.836000000029	5800.836000000029	5800.836000000029	5800.836000000029	52067.36899999999	30764.523500000185	58166.53349999982	29004.18000000014	29871.306999999662	37973.933500000116	-	-	-	-	-	-	-	-	1.54617	0.0383266	0.123423	-3.01831	down	1.40782	0.0383266	0.123423	-3.01831	down
Wcfp003018	5-(hydroxymethyl)-2,7-dimethyl-6-(prop-1-en-1-yl)-1H-inden-1-ol	Terpenoids	Sesquiterpenoids	C15H18O2	231.14	185.13	230.1307	[M+H]+	2	-	-	255921.78249999988	329841.58599999966	224165.7095000001	1360552.623999998	854822.9769999983	1673984.556499999	152191.2799999999	332168.1489999997	178430.4159999993	368402.0180000002	374012.1105	429353.652	-	-	-	1.43072	0.0478658	4.8021	2.26367	up	1.48265	0.0397616	5.86816	2.55291	up	0.605737	0.498732	1.222	0.289244	insig
pme2732	1-Naphthylacetic acid	Organic acids	Organic acids	C12H10O2	187.08	141.07	186.0681	[M+H]+	3	86-87-3	C13014	6570.862399999989	6570.862399999989	6570.862399999989	6570.862399999989	6570.862399999989	6570.862399999989	131007.33349999962	32854.311999999954	118936.16449999981	62019.26000000003	56124.557499999784	72239.42799999999	-	C13014	-	-	-	-	-	-	1.48102	0.104985	0.0697056	-3.84258	down	1.35089	0.104985	0.0697056	-3.84258	down
Lmqp006559	2-Amino-1,3-eicosanediol	Lipids	Sphingolipids	C20H43NO2	330.34	312.33	329.3294	[M+H]+	2	-	-	2080509.936000003	1774642.136	1860647.9034999982	342687.9853000002	342687.9853000002	342687.9853000002	1897309.0344999968	2609447.683499994	1713439.926500001	2703222.868500004	2089343.9955000032	1804554.6794999968	-	-	-	1.4841	0.00337966	0.179864	-2.47503	down	1.56079	0.0240287	0.165278	-2.59703	down	0.353235	0.608883	0.91891	-0.122005	insig
MWSmce159	6,7-Dihydroxy-4-methylcoumarin	Lignans and Coumarins	Coumarins	C10H8O4	193.05	147.04	192.0423	[M+H]+	3	529-84-0	-	28540.4867999999	28540.4867999999	28540.4867999999	28540.4867999999	28540.4867999999	28540.4867999999	354257.4505000015	202171.4224999993	689253.7600000015	177531.4870000002	142702.43399999948	210651.9250000005	-	-	-	-	-	-	-	-	1.51712	0.115035	0.0687346	-3.86282	down	1.3814	0.115035	0.0687346	-3.86282	down
MWSHY0169	4',5,7-Trihydroxy-3',6-dimethoxyflavone (Jaceosidin)	Flavonoids	Flavones	C17H14O7	331.08	301.04	330.074	[M+H]+	3	18085-97-7	-	3974.08400000003	794.8168000000061	794.8168000000061	15666.85400000006	9916.614999999976	108284.57699999971	794.8168000000061	794.8168000000061	794.8168000000061	32132.143000000113	21970.307000000033	25042.00849999997	-	CM00935	MetMap121	1.25759	0.311668	24.0609	4.58862	up	1.44127	0.302896	56.1421	5.81101	up	0.640868	0.42265	2.33333	1.22239	insig
mws1668	Angelicin	Lignans and Coumarins	Coumarins	C11H6O3	187.04	131.05	186.0317	[M+H]+	3	523-50-2	C09060	12375.87810000002	12375.87810000002	12375.87810000002	12375.87810000002	12375.87810000002	12375.87810000002	122621.02749999991	79238.32900000006	112858.3525000005	61879.390500000125	91192.95199999938	84539.63200000014	ko00999,ko01110	C09060	-	-	-	-	-	-	1.56195	0.0195748	0.117971	-3.08349	down	1.42158	0.0195748	0.117971	-3.08349	down
Lazn006152	Isoshonanin	Lignans and Coumarins	Lignans	C20H22O5	343.15	105.03	342.1467	[M+H]+	2	-	-	6601.219000000012	6601.219000000012	6601.219000000012	6601.219000000012	6601.219000000012	6601.219000000012	99498.31599999963	33006.09500000007	139973.8984999996	75032.56150000058	67153.57949999919	38492.73249999978	-	-	-	-	-	-	-	-	1.48268	0.114082	0.0726798	-3.7823	down	1.3518	0.114082	0.0726798	-3.7823	down
PD0255143	cicerin-7-O-glucoside-6''-malonate	Flavonoids	Isoflavones	C26H26O15	579.13	331.08	578.1272	[M+H]+	3	-	-	5597.373000000034	5597.373000000034	5597.373000000034	5597.373000000034	5597.373000000034	5597.373000000034	67010.04999999992	5597.373000000034	78076.70649999991	33581.8235000002	31620.400000000096	27986.865000000173	-	-	-	-	-	-	-	-	1.1077	0.186278	0.111439	-3.16567	down	1.01631	0.186278	0.111439	-3.16567	down
pmb0691	Isoorientin-7-O-(2''-rhamnosyl)glucoside	Flavonoids	Flavones	C33H40O20	757.22	431.4	756.2113	[M+H]+	3	-	-	2205.508100000003	2205.508100000003	2205.508100000003	2205.508100000003	23759.89600000004	11027.54050000002	2205.508100000003	2205.508100000003	2205.508100000003	20910.66050000001	20346.73450000001	24486.115999999907	-	CM00205	MetMap105	0.994096	0.246977	5.59099	2.4831	insig	1.07814	0.246977	5.59099	2.4831	up	-	-	-	-	-
Lmhp002031	L-Leucyl-L-Leucine	Amino acids and derivatives	Amino acids and derivatives	C12H24N2O3	245.19	86.1	244.1787	[M+H]+	2	3303-31-9	-	883636.1395000005	1016183.3779999979	969757.8849999979	100293.727	100293.727	852064.1665000016	755365.4460000008	501468.63500000007	1006451.8225	800224.5310000009	757779.5774999997	760747.5380000005	-	-	-	1.10861	0.133775	0.366832	-1.44681	down	1.04177	0.252454	0.465099	-1.10439	down	0.789292	0.298135	1.26788	0.342419	insig
Zbsp005349	Tricin-7-O-(6''-O-acetyl)glucoside	Flavonoids	Flavones	C25H26O13	535.14	331.08	534.1373	[M+H]+	3	-	-	4445.743000000016	4445.743000000016	4445.743000000016	4445.743000000016	4445.743000000016	22228.715000000084	50651.01700000003	63698.76949999978	4445.743000000016	47357.40850000003	36605.248999999974	59495.00899999977	-	-	-	0.639417	0.42265	2.33333	1.22239	insig	0.800009	0.240666	0.261964	-1.93256	insig	1.00832	0.189682	0.11227	-3.15495	down
Lamp005631	Hydroxymethyl coumarin xyloside	Lignans and Coumarins	Coumarins	C15H16O7	309.1	177.05	308.0891	[M+H]+	3	-	-	12983.200800000042	12983.200800000042	12983.200800000042	12983.200800000042	12983.200800000042	12983.200800000042	125104.4179999999	90526.01599999984	131317.6075000001	64916.0040000002	100834.4064999999	69816.83949999981	-	-	-	-	-	-	-	-	1.56571	0.0149345	0.112264	-3.15504	down	1.4246	0.0149345	0.112264	-3.15504	down
Lazp002926	Chrysoeriol glucosyl acetyl glucoside	Flavonoids	Flavones	C30H34O17	667.19	301.07	666.1796	[M+H]+	3	-	-	2837.1558000000014	2837.1558000000014	2837.1558000000014	14185.778999999999	17267.72350000001	2837.1558000000014	29306.92500000005	2837.1558000000014	2837.1558000000014	18693.96650000002	42757.98750000007	26412.99849999999	-	CM00247	MetMap106	1.06575	0.189277	4.02876	2.01034	up	0.311961	0.982861	0.980259	-0.0287657	insig	0.642669	0.42265	0.243315	-2.0391	insig
pma3649	5-Aminolevulinate	Alkaloids	Alkaloids	C5H9NO3	132.07	86.06	131.0582	[M+H]+	3	106-60-5	C00430	3474013.0955	2920199.606	3055848.037	1589175.959	247954.9551000001	1577320.347999999	1636287.673999999	1239774.7755	2820847.9955	2222777.9930000002	2370602.8109999998	2376594.494	ko00260,ko00860,ko01100,ko01110,ko01240,ko02010	C00430	-	1.06556	0.0330907	0.361315	-1.46867	down	0.775587	0.307623	0.599351	-0.738526	insig	1.07405	0.10635	1.6588	0.730144	insig
Lasp002993	Isobavachalcone glucoside	Flavonoids	Chalcones	C26H30O9	487.19	325.14	486.189	[M+H]+	2	-	-	1695562.866	1696769.8395	1516537.3269999991	303307.4653999998	2015112.659000003	303307.4653999998	1571714.493500001	1982378.896500001	2191642.1305	1837072.9685	1797692.9965	1887510.761	-	-	-	0.961396	0.312829	0.53408	-0.904873	insig	1.07247	0.202736	0.456291	-1.13197	down	0.831885	0.261572	0.85435	-0.227101	insig
pmp000593	Luteolin-7-O-rutinoside	Flavonoids	Flavones	C27H30O15	595.17	287.06	594.1585	[M+H]+	3	3563-98-2	-	80935.60620000001	80935.60620000001	80935.60620000001	80935.60620000001	80935.60620000001	404678.031	2668834.6065	1728926.4730000019	1334879.090499999	1396807.423499999	934591.5105000004	810229.3155000005	-	CM00176	MetMap105	0.639417	0.42265	2.33333	1.22239	insig	1.44951	0.0409394	0.0988287	-3.33893	down	1.42029	0.0437109	0.0423551	-4.56132	down
Lcsp003681	Val-Val-Leu	Amino acids and derivatives	Amino acids and derivatives	C16H31N3O4	330.24	199.14	329.2315	[M+H]+	3	-	-	2841.211600000007	2841.211600000007	2841.211600000007	15458.841000000031	2841.211600000007	14206.058000000032	2841.211600000007	2841.211600000007	2841.211600000007	17065.429999999968	19970.61049999996	38635.342000000004	-	-	-	1.06294	0.184615	3.81364	1.93117	up	1.10644	0.184615	3.81364	1.93117	up	-	-	-	-	-
pmb3101	alpha-Isopropylmalate	Organic acids	Organic acids	C7H12O5	175.06	115.04	176.0685	[M-H]-	1	49601-06-1	C02504	128268.4990000001	173219.4635000003	204967.5434999998	519890.8985000007	353090.3214999999	732649.2664999993	599004.7225000004	760824.055999999	474483.14200000005	379628.43499999907	423752.9394999997	451349.853500001	ko00290,ko00620,ko01100,ko01110,ko01210,ko01230	C02504	-	1.35075	0.0739263	3.17033	1.66463	up	0.49329	0.611207	0.875331	-0.192099	insig	1.36931	0.0266853	0.276101	-1.85673	down
mws0282	Tryptophan*	Amino acids and derivatives	Amino acids and derivatives	C11H12N2O2	203.08	116.05	204.0899	[M-H]-	1	54-12-6	C00806	30612512.79300002	38248898.36950009	55732316.54300004	13400407.45350002	23072011.47700008	23008364.54300006	24234040.67800001	12649384.06250003	44495765.92800006	25872984.18849996	30409213.92200003	31773636.04250003	-	C00806	-	1.25841	0.0833236	0.477398	-1.06674	down	0.410431	0.522557	0.730909	-0.452236	insig	0.777525	0.296123	1.53103	0.6145	insig
MWSHC20105	4-ketopinoresinol	Lignans and Coumarins	Lignans	C20H20O7	371.11	282.09	372.1209	[M-H]-	3	66288-89-9	-	6735.149999999987	9969.27449999998	12640.88999999999	6694.349500000008	8447.954500000007	14435.959000000059	32811.680499999886	25922.442500000143	27745.36500000001	21429.97499999998	23052.30049999995	22647.503499999893	-	-	-	0.0758863	0.980033	1.00794	0.0114072	insig	1.45922	0.0039032	0.342026	-1.54782	down	1.34849	0.00234157	0.339333	-1.55923	down
MWSmce668	ATP	Nucleotides and derivatives	Nucleotides and derivatives	C10H16N5O13P3	505.99	158.93	506.9957	[M-H]-	3	56-65-5	C00002	32038.13899999997	40383.78399999995	29470.3169999999	70888.54700000005	76122.25200000004	88326.78549999982	26520.52699999997	21685.30999999998	47794.67049999995	30253.187500000047	37813.32699999998	41892.46099999995	ko00190,ko00195,ko00230,ko00908,ko01100,ko01110,ko01232,ko01240,ko04148	C00002	-	1.43609	0.00351072	2.30967	1.20769	up	1.39692	0.0121655	2.45142	1.29362	up	0.289331	0.837086	1.06137	0.0859302	insig
Lmtn002324	Zizybeoside I*	Others	Others	C19H28O11	431.15	269.1	432.1632	[M-H]-	2	76819-28-8	C17564	50973.10449999998	40088.819500000085	46285.31500000002	48541.847999999874	85425.02900000014	90723.19250000003	35522.21300000006	28043.992500000117	36124.41450000001	47015.1764999999	40081.5275000001	37564.36450000008	-	C17564	MetMap164	1.06329	0.153262	1.63593	0.710108	insig	1.37352	0.083045	2.25387	1.17241	up	1.19232	0.0390071	1.37773	0.462298	insig
mws0344	D-Xylonate*	Others	Saccharides	C5H10O6	165.04	75.01	166.0477	[M-H]-	1	526-91-0	C00502	7891427.060500007	7940624.130000007	8777812.2205	7853034.062000006	6070687.476500006	9112010.123000003	3870217.020500002	1662454.841	5556362.2365000015	8964103.984999996	6228859.890499998	4804930.029999997	ko00040,ko01100	C00502	-	0.46096	0.619858	0.936037	-0.0953632	insig	1.16794	0.0529846	2.07734	1.05474	up	1.12174	0.0497136	2.2193	1.1501	up
Lmbn001364	4-Hydroxy-2-oxopentanoate	Organic acids	Organic acids	C5H8O4	131.03	87.05	132.0423	[M-H]-	1	3318-73-8	C03589	2183671.842000002	2030933.901500005	2393216.6505	1163235.5344999991	839083.4355000005	894815.3060000001	1017653.4785	1029349.4795	1175723.004499999	1113473.3105	1257097.921000002	1271515.514000001	ko00360,ko01100	C03589	-	1.43086	0.00104848	0.43844	-1.18955	down	0.718056	0.405596	0.89897	-0.153655	insig	1.41	0.00274083	2.05038	1.03589	up
MWS20168	Alizarin 1-methyl ether*	Quinones	Anthraquinone	C15H10O4	253.05	210.04	254.0579	[M-H]-	3	6170-06-5	-	664103.155	2653077.462000011	1066036.269500006	9062513.221999994	6072841.062999986	14800619.64799999	9920264.617499966	11563607.16450004	8689904.734999986	10268807.96500003	10283759.2245	10232347.47950001	-	-	-	1.34655	0.0726142	6.82968	2.77182	up	0.217896	0.97877	0.992119	-0.0114151	insig	1.33481	0.00164795	0.145266	-2.78323	down
PDN035166	2-[(1-hydroxy-2-methylpropan-2-yl)oxy]-6-(hydroxymethyl)oxane-3,4,5-triol	Terpenoids	Monoterpenoids	C10H20O7	251.11	59.01	252.1209	[M-H]-	2	-	-	62441.42399999999	82177.65800000004	117765.8595	6932230.187999996	8396206.334499996	10339677.3625	1905019.531500001	1311510.447499999	865642.8870000001	1858167.506999999	1916945.649000001	1935705.905999998	-	-	-	1.47528	0.0132917	97.8262	6.61215	up	1.51851	0.0124906	6.28786	2.65257	up	1.39894	0.0512333	0.0642758	-3.95958	down
Lmyn000160	Mucic acid Dimethyl Ester	Organic acids	Organic acids	C8H14O8	237.06	87.01	238.0689	[M-H]-	3	-	-	507603.9870000003	847214.7510000005	718631.3665000001	1175304.7635	1104859.652500001	2186137.7255	1141879.722000001	1192190.365999999	1037481.0485	957454.3319999996	1076538.1579999991	1000727.2889999991	-	-	-	1.19681	0.141412	2.15404	1.10705	up	0.708044	0.405969	1.3247	0.405668	insig	1.2205	0.0321663	0.614984	-0.701379	insig
MWS80007	13-Hydroperoxy-9Z,11E-octadecadienoic acid*	Lipids	Free fatty acids	C18H32O4	311.22	249.22	312.2301	[M-H]-	1	23017-93-8	-	50685.4994999998	59126.115999999776	38102.64299999998	246690.8780000009	65098.3445000001	67760.71900000023	524602.7090000014	186262.1969999988	515615.0120000002	267303.67000000057	283006.97549999674	279926.0809999992	-	-	-	0.986037	0.327226	2.56601	1.35953	insig	1.17759	0.109656	0.309463	-1.69216	down	1.35118	0.083524	0.120601	-3.05169	down
Zmzn000079	D-Erythrose 4-phosphate	Others	Saccharides	C4H9O7P	199.0	78.96	200.0086	[M-H]-	3	585-18-2	C00279	175625.081	233363.8705	214370.91800000012	266814.83299999987	256141.199	672798.5925	634395.9249999996	446551.4354999996	556271.1675000001	329349.67049999983	350978.09499999986	386982.16	ko00030,ko00400,ko00710,ko00750,ko01100,ko01110,ko01200,ko01230,ko01240	C00279	-	0.940049	0.298009	1.91824	0.939784	insig	0.849006	0.401774	0.730357	-0.453326	insig	1.38264	0.0177878	0.380743	-1.39311	down
mws0367	(9Z,12Z,15Z)-Octadecatrienoic acid*	Lipids	Free fatty acids	C18H30O2	277.22	277.22	278.2246	[M-H]-	2	463-40-1	C06427	3646849.477500013	5617117.15999999	2286619.489500022	57662730.83399922	5667579.272499975	13054268.78349985	5215174.178499989	1118354.313499999	1918248.168000013	14654785.93300002	14022116.90199984	14659708.50600003	ko00592,ko01040,ko01100,ko01110	C06427	-	1.10361	0.314595	6.61305	2.72532	up	1.22439	0.296595	9.25674	3.2105	up	0.586201	0.527888	1.39977	0.485189	insig
mws0366	(6Z,9Z,12Z)-Octadecatrienoic acid*	Lipids	Free fatty acids	C18H30O2	277.22	277.22	278.2246	[M-H]-	2	506-26-3	C06426	3589725.48050001	5933889.127999995	2111201.076000026	58511555.76399929	5735620.426999972	13133591.10699983	4938967.200999995	1508216.631999987	2206760.3065000093	14799378.97950002	14599962.74449983	12837684.87150005	ko00591,ko01040,ko01100	C06426	-	1.10163	0.315178	6.65079	2.73353	up	1.22543	0.299185	8.94168	3.16055	up	0.477957	0.551057	1.34445	0.427019	insig
MWSslk208	Kaur-16-en-18-oic acid*	Terpenoids	Ditepenoids	C20H30O2	301.22	301.22	302.2246	[M-H]-	1	6730-83-2	C11874	167918.1669999989	123772.8399999991	128084.1935000002	150263.0365000004	107439.1475000009	100816.0274999985	509626.7005000025	627868.5714999957	512899.88250000007	391276.41450000275	437368.965499997	284662.8805000028	ko00904,ko01100,ko01110	C11874	-	0.654389	0.384776	0.854072	-0.227571	insig	1.54715	0.00344373	0.217232	-2.20269	down	1.41046	0.00443377	0.254348	-1.97512	down
Hmln002149	Verbascoside	Phenolic acids	Phenolic acids	C29H36O15	623.2	461.17	624.2054	[M-H]-	3	61276-17-3	C10501	19891.615999999918	29617.01549999998	24966.16500000007	131535.5975000002	65927.41200000029	109853.1889999999	60555.10400000019	100915.0994999992	67468.8474999999	53078.79649999993	69257.53249999987	61115.26499999999	-	C10501	-	1.41543	0.0538938	4.12645	2.0449	up	0.740044	0.328769	1.34235	0.42476	insig	1.35238	0.0478975	0.325304	-1.62014	down
pmb2591	N-Acetyl-Tryptophan	Amino acids and derivatives	Amino acids and derivatives	C13H14N2O3	245.09	203.08	246.1004	[M-H]-	1	1218-34-4	-	409825.2899999995	771796.0970000004	881205.031000003	1163368.936499998	1297076.286999997	1584601.248500001	1260247.829000002	1395433.283499999	1755512.986500001	1242150.193999999	1279768.951000002	1223248.125499997	-	-	-	1.19812	0.0257491	1.96092	0.971534	insig	0.499384	0.562637	0.916996	-0.125013	insig	1.2066	0.0189302	0.467634	-1.09655	down
ZBN0080	Kaempferol-3-O-glucoside-7-O-rhamnoside*	Flavonoids	Flavonols	C27H30O15	593.15	285.04	594.1585	[M-H]-	1	2392-95-2	-	227448.7894999993	301460.26749999967	243430.9940000006	460503.0320000023	578830.5355000035	298482.7279999988	1522495.862500003	1057204.883999996	812645.2154999969	584644.8699999994	691954.5145	758818.5499999997	-	-	-	1.16646	0.137926	1.73216	0.792572	insig	1.35721	0.0661727	0.394363	-1.3424	down	1.38177	0.0508944	0.227671	-2.13498	down
Lmsn002815	Kaempferol-3-O-rutinoside*	Flavonoids	Flavonols	C27H30O15	593.15	285.04	594.1585	[M-H]-	1	17650-84-9	C21833	211772.1659999993	293267.2054999997	187818.2985000005	459343.9680000021	588448.0820000034	248921.759499999	1584680.5705000032	925235.5619999964	794309.531499997	625704.7264999992	657375.9605	725958.8414999995	ko00944,ko01110	C21833	MetMap113	1.07981	0.17029	1.87154	0.904229	insig	1.27907	0.0964469	0.392441	-1.34945	down	1.36558	0.0683373	0.209688	-2.25368	down
MWS1848	Phenyl acetate	Others	Others	C8H8O2	135.05	92.03	136.0524	[M-H]-	3	122-79-2	C00548	758769.3834999981	1672692.111499998	657824.0730000022	366825.3890000015	302208.0900000011	369070.45249999897	187531.3270000002	251247.9574999995	217174.5659999993	333390.6470000001	358076.2005	395526.7855000004	-	C00548	-	1.26121	0.167749	0.336034	-1.57332	down	1.42329	0.0120232	1.58259	0.662285	insig	1.31902	0.128073	4.70961	2.23561	up
Cmbn004440	10-O-Caffeoyl-geniposidic acid	Terpenoids	Monoterpenoids	C25H28O13	535.15	179.04	536.153	[M-H]-	3	-	-	90655.96250000033	148168.985	131155.0274999997	270187.6244999998	178991.52449999988	442748.0815000021	303229.50150000036	305028.5455000013	359837.37100000156	261293.5180000011	279200.6740000001	242799.4419999997	-	-	-	1.20031	0.147825	2.41074	1.26948	up	0.439293	0.777024	0.921322	-0.118223	insig	1.36462	0.00142733	0.382173	-1.3877	down
Lacn004858	Phellavin	Flavonoids	Flavanonols	C26H32O12	535.18	373.13	536.1894	[M-H]-	2	-	-	157251.2075000005	171833.3680000001	184510.38749999928	250826.69599999988	249697.9289999999	445060.77200000203	396142.84050000063	309619.3290000009	369408.19350000133	270169.86050000077	295642.7465000001	312209.1329999996	-	-	-	1.20562	0.155006	1.84111	0.880577	insig	0.598423	0.5858	0.879475	-0.185286	insig	1.39419	0.0123027	0.477687	-1.06586	down
Wahln04871	8-(Beta-D-Glucopyranosyloxy)-2,7-Dimethyldec-2-enedioic acid	Terpenoids	Monoterpenoids	C18H30O10	405.18	225.11	406.1834	[M-H]-	1	-	-	363574.5934999981	358138.38249999954	199208.80699999988	113236.5485000003	210766.51000000103	136623.9624999998	104646.54400000039	114909.4014999994	139872.5174999998	151254.1224999999	175884.6194999997	135554.7639999999	-	-	-	1.16541	0.08526	0.50018	-0.99948	insig	0.753695	0.372855	1.28155	0.357894	insig	1.28878	0.0689291	2.56218	1.35737	up
HJN051	Tamarixetin-3-O-rutinoside*	Flavonoids	Flavonols	C28H32O16	623.16	315.05	624.169	[M-H]-	1	-	-	64244.68149999968	67648.74599999997	122151.1569999999	109542.75700000039	105612.17800000051	96517.36349999985	364969.21950000135	238822.8529999984	214353.6984999998	196531.45699999967	222261.26149999961	220895.33949999968	-	-	-	0.731337	0.414408	1.22684	0.294948	insig	1.47992	0.0676714	0.38095	-1.39233	down	1.30589	0.0416781	0.310513	-1.68728	down
Safn004006	Phenylacetylaspartic acid	Amino acids and derivatives	Amino acids and derivatives	C12H13NO5	250.07	88.04	251.0794	[M-H]-	1	-	-	55772.40750000012	105263.9325000002	74934.6789999999	363348.0619999995	353094.47800000134	342343.1439999994	679418.8975000007	551412.1464999998	337924.41950000013	307897.19799999986	313573.7545	342403.9565000004	-	-	-	1.44903	0.0007539	4.48693	2.16573	up	1.01535	0.229674	0.674921	-0.56721	insig	1.3756	0.0442286	0.150419	-2.73294	down
mws0093	Coniferyl alcohol	Others	Alcohol compounds	C10H12O3	179.07	146.04	180.0786	[M-H]-	1	458-35-5	C00590	327509.75800000003	334222.6100000002	205057.4710000004	513998.4459999986	476109.59699999937	314867.0120000004	674339.2160000027	1499397.931999999	716700.8105000001	538025.3464999996	571803.3070000007	544529.3269999978	ko00940,ko00999,ko01100,ko01110	C00590	-	1.05007	0.129002	1.50553	0.590268	insig	1.22659	0.182627	0.45148	-1.14727	down	1.27067	0.125121	0.299882	-1.73753	down
Rfn072621	6-Hydroxyluteolin 7-rutinoside*	Flavonoids	Flavones	C27H30O16	609.15	301.04	610.1534	[M-H]-	1	-	-	71027.3100000003	93412.94699999977	80846.61100000003	129902.09349999939	137798.7595	91861.98999999989	384659.5339999988	137217.6415000006	249205.7749999998	221386.5104999998	259806.7115000002	244839.0480000004	-	-	-	1.17757	0.0983279	1.46589	0.551774	insig	1.13662	0.191402	0.466309	-1.10064	down	1.24274	0.132803	0.318107	-1.65242	down
ZBN0146	Quercetin-3-O-neohesperidoside*	Flavonoids	Flavonols	C27H30O16	609.15	301.04	610.1534	[M-H]-	1	29662-79-1	-	79622.73800000036	103036.3744999997	69682.95950000001	146298.7869999995	121227.57850000009	116373.25149999981	391377.0954999986	152195.1850000006	245342.4859999998	221866.17699999988	265709.5950000003	316852.0935000008	-	-	-	1.28653	0.0320054	1.52135	0.605348	insig	1.18291	0.190085	0.486617	-1.03914	down	1.26132	0.121181	0.31986	-1.64449	down
mws0059	Rutin*	Flavonoids	Flavonols	C27H30O16	609.15	301.04	610.1534	[M-H]-	1	153-18-4	C05625	269774.5840000013	356014.679499999	325920.3615000001	536511.943499998	525848.2295000001	363261.83349999966	1624888.9429999941	659336.9305000025	997121.3714999992	932475.0079999992	1089409.8775000009	1237712.778500003	ko00944,ko01100,ko01110	C05625	-	1.19774	0.0891104	1.49796	0.582998	insig	1.25259	0.155807	0.434462	-1.2027	down	1.30153	0.109894	0.290036	-1.78569	down
pmn001583	Quercetin-3-O-robinobioside	Flavonoids	Flavonols	C27H30O16	609.15	300.03	610.1534	[M-H]-	3	52525-35-6	-	367674.7880000018	438995.9114999983	385192.7409999999	650596.9904999974	626005.4720000002	494402.1694999993	1931071.616499993	772672.1465000034	1092223.4349999991	1181610.812	1287607.093500002	1388525.381000004	-	-	-	1.33891	0.0410998	1.48591	0.571349	insig	1.21595	0.187779	0.466549	-1.0999	down	1.28384	0.127978	0.313981	-1.67125	down
mws1172	Trifolirhizin	Flavonoids	Isoflavones	C22H22O10	445.11	283.06	446.1213	[M-H]-	3	6807-83-6	C10538	197227.68699999922	254321.7335000021	114730.33749999962	325346.1530000004	188650.9114999986	574941.9000000011	464155.8240000017	548903.5269999985	664538.473999996	467882.7090000033	493454.90649999643	527403.4175000002	ko00943	C10538	-	0.911967	0.25966	1.92297	0.943336	insig	0.982124	0.220814	0.649106	-0.623474	insig	1.30963	0.00865127	0.337554	-1.56681	down
Zmgn001448	2-Propylmalate	Organic acids	Organic acids	C7H12O5	175.06	115.04	176.0685	[M-H]-	2	-	C05994	120722.6354999999	161091.6415000002	191730.59799999968	485128.22800000134	341839.6385000003	675000.6959999999	525776.0855000003	714192.8024999999	485912.1430000004	348767.9469999992	436655.6195	413681.7945000005	ko00620	C05994	-	1.36319	0.0650898	3.17176	1.66528	up	0.549314	0.568874	0.870262	-0.200478	insig	1.37836	0.0204166	0.274379	-1.86576	down
MWStz371	Protocatechuic acid-4-O-glucoside	Phenolic acids	Phenolic acids	C13H16O9	315.07	153.02	316.0794	[M-H]-	1	7361-59-3	-	333812.93699999986	486477.3835	540180.9405	649480.9684999997	518591.0904999997	939564.5129999992	1257257.354000001	939287.908	1061451.687	694300.9920000002	655419.9920000001	822762.3024999999	-	-	-	1.0049	0.173022	1.5492	0.63152	insig	1.21747	0.0739201	0.646912	-0.628359	insig	1.33824	0.00710272	0.417579	-1.25988	down
Zmyn004676	17-Hydroxylinolenic acid	Lipids	Free fatty acids	C18H30O3	293.21	113.1	294.2195	[M-H]-	1	-	C16346	45923.65450000027	46972.92099999998	23819.065000000297	143035.3899999998	84040.30749999995	103316.4109999998	86928.80149999956	47250.52749999954	64828.52600000017	61658.82550000017	71059.75649999994	76841.59700000004	ko00592	C16346	-	1.34746	0.0386162	2.83074	1.50118	up	1.1714	0.113835	1.6602	0.731354	insig	1.00531	0.127578	0.586488	-0.769827	insig
Waptn06702	(9S)-Hydroxyoctadecadienoic acid	Lipids	Free fatty acids	C18H32O3	295.23	171.1	296.2351	[M-H]-	2	73543-67-6	-	99328.62499999936	109829.0315000013	69503.56500000048	311798.4605000018	136707.3560000018	213041.2690000002	129649.3340000007	70538.34449999969	99590.77549999957	139526.6610000009	155345.54549999948	125807.46149999929	-	-	-	1.26368	0.121211	2.37402	1.24733	up	1.25097	0.129284	2.20679	1.14195	up	0.206825	0.755039	0.929557	-0.105384	insig
Lmhn003240	Benzoylmalic acid	Phenolic acids	Phenolic acids	C11H10O6	237.04	121.03	238.0477	[M-H]-	1	22138-51-8	-	1267045.231000003	1343675.132000001	1238778.630499997	2049014.034	3081213.554999999	3016022.58150001	1436057.843000001	1259304.62	1958988.247000005	1354300.725000002	1458275.764500001	1582771.2804999992	-	CM02458	MetMap157	1.38231	0.0491062	2.11618	1.08147	up	1.30663	0.0518733	1.75024	0.807556	insig	0.786008	0.329199	0.827075	-0.273909	insig
MWSmce676	D-Arabinose*	Others	Saccharides	C5H10O5	149.05	59.01	150.0528	[M-H]-	3	10323-20-3	C00216	325091.99699999986	472172.04799999995	504705.3905000002	760016.8109999999	598750.8995000003	1068069.634	298839.4610000003	204956.81100000002	383134.6209999999	356500.74999999994	428980.3905000002	247514.7729999997	ko00040,ko00053,ko00520,ko01100,ko01250	C00216	-	1.20278	0.0974737	1.86397	0.898382	insig	1.40932	0.0510889	2.73622	1.45218	up	0.940121	0.141217	1.46795	0.553802	insig
pmn001591	3,19,23-Trihydroxyurs-12-en-28-oic acid (Rutundic acid)	Terpenoids	Triterpene	C30H48O5	487.34	469.33	488.3502	[M-H]-	3	20137-37-5	-	13031.156000000019	15545.19299999979	19530.95300000024	7063.219000000028	18224.6395	8191.997499999976	43913.09649999991	22278.995500000117	33720.61149999997	19244.46250000026	15700.65649999992	24684.999999999847	-	-	-	0.874011	0.310658	0.695941	-0.522963	insig	1.33429	0.0502998	0.335091	-1.57737	down	1.20103	0.0993254	0.481493	-1.05441	down
Wasdn02417	3-hydroxybenzoyl-β-D-glucose	Phenolic acids	Phenolic acids	C13H16O8	299.08	137.02	300.0845	[M-H]-	1	-	-	175573.86650000038	321207.6954999998	299589.6229999995	802102.5574999991	604482.4019999997	1163615.380499996	1678036.634999997	2048984.6290000018	2070282.093499997	1115047.0065000008	1265476.7949999971	1302473.096499998	-	-	-	1.34569	0.0598004	3.22739	1.69037	up	1.43285	0.00770955	0.443344	-1.1735	down	1.40425	0.00265346	0.137369	-2.86387	down
Zbfn002690	1-(4-Hydroxybenzoyl)Glucose; 25545-07-7	Phenolic acids	Phenolic acids	C13H16O8	299.08	93.03	300.0845	[M-H]-	3	-	-	53575.776000000114	122899.73249999981	111123.0874999998	253634.1549999995	184326.417	439589.9179999985	640062.8924999986	730321.8675000003	718981.8309999992	399955.97300000064	494513.24849999906	433203.5059999993	-	CM02468	MetMap157	1.23589	0.113986	3.0513	1.60943	up	1.39166	0.0228988	0.420008	-1.25151	down	1.38674	0.000118521	0.137649	-2.86094	down
MWStz597	Methyl sinapate	Phenolic acids	Phenolic acids	C12H14O5	237.08	207.03	238.0841	[M-H]-	3	20733-94-2	-	5590.104000000001	3997.812000000037	4764.318000000016	5832.021000000013	10441.89899999997	8091.720000000025	15872.326000000032	23605.76700000024	23456.482500000107	16998.29600000009	19852.97850000015	21472.81199999984	-	-	-	1.1595	0.116964	1.69769	0.763573	insig	1.44344	0.0207479	0.387158	-1.369	down	1.39658	0.0211607	0.22805	-2.13258	down
mws2220	Gallocatechin 3-O-gallate	Flavonoids	Flavanols	C22H18O11	457.08	169.01	458.0849	[M-H]-	3	5127-64-0	-	770907.4175000016	370651.2174999993	233204.701	1216851.176	492371.3785	907030.0260000004	553033.7714999977	402414.5110000004	232029.64950000038	330663.75550000014	331184.6164999999	293436.81899999996	-	-	-	0.954547	0.197619	1.90306	0.928319	insig	1.15014	0.137674	2.2032	1.1396	up	0.136789	0.758053	1.15772	0.211283	insig
Lmln007483	6,9,10-Trihydroxyoctadec-7-enoic acid; Sanleng acid	Lipids	Free fatty acids	C18H34O5	329.23	171.1	330.2406	[M-H]-	1	-	-	109531.0049999999	170071.95449999982	125579.37099999971	386769.0035000002	276071.5520000008	239652.4855000003	274055.2119999987	246436.0690000005	300696.5255	241436.8649999992	251033.44199999943	213716.2030000005	-	-	-	1.35824	0.0488381	2.22738	1.15534	up	0.405842	0.611528	1.09901	0.136204	insig	1.33681	0.00470554	0.49341	-1.01914	down
Lmqn008288	3-Hydroxyoctadecanoic Acid	Lipids	Free fatty acids	C18H36O3	299.26	299.26	300.2664	[M-H]-	3	45261-96-9	-	532785.5724999984	492309.43599999725	529095.5404999935	535253.2505000039	476682.51950000314	483100.72449999634	1387969.0650000009	1365033.052000013	1245812.1019999841	994011.7685000049	838216.3710000033	847956.1350000077	-	-	-	0.584862	0.437735	0.961939	-0.0559827	insig	1.56634	0.00076406	0.37387	-1.41939	down	1.42556	0.00150314	0.388663	-1.36341	down
Zbfn013528	Beta-Hydroxypalmitic Acid*	Lipids	Free fatty acids	C16H32O3	271.23	225.22	272.2351	[M-H]-	1	-	-	2288818.318	2588296.542999996	1676613.006999997	8905256.290999979	4276070.5519999815	3348572.4920000015	1040261.066	756646.5539999967	848320.7075000005	1911231.839000008	2061843.647500009	1849826.5595000081	-	-	-	1.22035	0.190123	2.52221	1.33469	up	1.49383	0.114314	6.24895	2.64361	up	1.34492	0.0307703	2.47757	1.30892	up
Zbfn007626	1-Linoleoyl-2-Lysophosphatidic Acid Monobutylamine Ester	Lipids	Glycerol ester	C25H48NO7P	504.31	279.23	505.3168	[M-H]-	1	-	-	61609759.98150017	9566371.965	3600066.223000016	6823242.861500007	14975008.37450002	6090809.241499955	16830316.92199998	30652570.70649997	11671277.07549997	6911572.346500061	6362383.070500001	6259823.59949998	-	-	-	0.320351	0.486549	0.372967	-1.42288	insig	1.07947	0.200399	0.471464	-1.08478	down	0.280725	0.808743	1.26409	0.338099	insig
Labn004065	4-Hydroxybenzoyl acetyl glucoside	Phenolic acids	Phenolic acids	C15H18O9	341.09	137.03	342.0951	[M-H]-	2	-	-	190758.3339999996	201503.25850000078	257253.5889999998	541770.3930000019	441216.2444999997	577758.0380000003	1154840.753500004	1001591.4014999991	726188.7374999989	622494.8014999984	664951.9685000004	737081.3605000009	-	CM02471	MetMap157	1.42546	0.00729638	2.40294	1.2648	up	1.39437	0.060624	0.541433	-0.885147	insig	1.39592	0.0246881	0.225321	-2.14995	down
Lmtn002796	Aromadendrin-7-O-glucoside	Flavonoids	Flavanonols	C21H22O11	449.11	287.06	450.1162	[M-H]-	3	28189-90-4	-	72663.87700000012	82957.57799999969	74233.26499999987	140119.19050000008	171577.33649999948	112999.22249999971	367507.1049999999	269965.08099999983	223949.5915000005	195593.0664999997	221564.75199999948	215926.8160000001	-	CM00465	MetMap114	1.37436	0.0571421	1.84767	0.885707	insig	1.37849	0.0596194	0.493017	-1.02029	down	1.39634	0.0374505	0.266832	-1.906	down
Hmbn002692	6'-O-Feruloyl-D-sucrose	Phenolic acids	Phenolic acids	C22H30O14	517.16	175.04	518.1636	[M-H]-	1	118230-77-6	-	317913.1879999996	230023.2429999997	211454.92699999988	421197.4225000002	212284.8524999997	521834.69600000046	796864.8589999984	700981.1549999998	976663.3685	669367.0209999989	762936.7350000013	788357.6409999995	-	CM02694	MetMap165	0.790621	0.282509	1.52137	0.605373	insig	1.29763	0.0231184	0.466887	-1.09885	down	1.38573	0.0105537	0.306886	-1.70423	down
Zbqn003921	N-carboxy-N-(2-oxo-2-phenylethyl)-L-alanine	Amino acids and derivatives	Amino acids and derivatives	C12H13NO5	250.07	88.04	251.0794	[M-H]-	1	-	-	44877.89400000009	76380.56350000012	54213.99749999988	270237.0849999997	280589.71300000104	282879.6254999995	567108.3415000001	479171.7634999997	250965.2940000002	208974.4604999997	262337.3739999998	288465.42300000053	-	-	-	1.46066	0.000441889	4.75121	2.24829	up	0.963282	0.242523	0.642674	-0.63784	insig	1.37355	0.0566935	0.135265	-2.88613	down
Safn012694	2-hydroxypentadecanoic acid	Lipids	Free fatty acids	C15H30O3	257.21	211.21	258.2195	[M-H]-	1	-	-	162587.5799999997	167278.51150000142	131781.7885000006	408981.708000002	262801.13399999996	200619.6720000011	82715.08650000009	69500.39899999947	66025.85700000057	112451.41950000051	112708.0900000013	110135.2059999995	-	-	-	1.22775	0.153054	1.88976	0.918201	insig	1.50629	0.0707344	3.99742	1.99907	up	1.37907	0.00864455	2.11531	1.08087	up
MW0153215	Lys-Abu-OH	Amino acids and derivatives	Amino acids and derivatives	C15H21N3O6	338.12	110.02	339.14300000000003	[M-H]-	3	-	-	62399.04949999992	77783.34449999995	277465.8750000005	83855.31200000005	84336.52400000009	87199.26299999996	271033.5185000011	454037.3114999993	299720.6034999994	221693.58300000013	247632.54400000052	198384.8120000008	-	-	-	0.435526	0.516662	0.611498	-0.70958	insig	1.53723	0.0457097	0.249213	-2.00455	down	1.06043	0.0893445	0.407545	-1.29497	down
Zaxn006988	Isopimaric acid*	Terpenoids	Ditepenoids	C20H30O2	301.22	301.22	302.2246	[M-H]-	1	5835-26-7	C09118	224771.25249999852	191205.34999999948	216717.80550000072	237513.5330000002	176984.69300000148	137729.8729999979	636036.1450000032	797569.9814999949	688451.994000001	581108.7885000043	580257.3049999955	437510.87250000314	ko00904,ko01110	C09118	-	0.61311	0.459089	0.87282	-0.196245	insig	1.52383	0.0017005	0.260232	-1.94213	down	1.41739	0.00701683	0.298151	-1.74588	down
Waxn004217	1,5-O-dicaffeoyl-3-O-glucoside-quinic acid*	Phenolic acids	Phenolic acids	C31H34O17	677.18	515.14	678.1802	[M-H]-	3	-	-	42526.88749999989	57175.49300000003	59687.08999999997	172182.3365000002	95565.08099999977	220109.5750000005	83219.6774999999	119129.2465000002	127272.8009999999	120711.92950000029	99945.52700000016	128320.96150000009	-	-	-	1.32693	0.0914067	3.06079	1.6139	up	0.819545	0.281014	1.48005	0.565647	insig	1.29488	0.0383128	0.483553	-1.04826	down
Lmgn007652	9,12,13-Trihydroxy-10-octadecenoic acid	Lipids	Free fatty acids	C18H34O5	329.23	211.13	330.2406	[M-H]-	1	-	-	78902.61649999992	107543.0540000003	84206.92949999994	285141.1410000004	185116.6775	141352.59199999992	149825.7899999998	115231.349	138098.2905000002	148946.2290000002	147477.6395000002	113032.32750000029	-	-	-	1.31252	0.110723	2.25976	1.17617	up	1.05331	0.240549	1.51706	0.601277	insig	1.23066	0.0312215	0.671336	-0.574894	insig
Wbtn007469	Protogenkwanone*	Flavonoids	Other Flavonoids	C16H12O6	299.06	284.03	300.0634	[M-H]-	1	-	-	46521.95900000027	118369.3919999997	53510.19099999992	3343582.9935000036	1124366.364	2326747.751499991	2261177.248499996	4772707.234999985	3774844.773500006	2998823.0719999964	3547627.730999984	3527874.245499997	-	-	-	1.45037	0.0757946	31.111	4.95935	up	0.873441	0.24171	0.628631	-0.669716	insig	1.40972	0.0400933	0.020206	-5.62907	down
Wamxn01040	(X)-1,2-Propanediol 1-O-B-D-Glucopyranoside	Others	Alcohol compounds	C9H18O7	297.12	59.01	238.1053	[M+CH3COO]-	3	-	-	57632.29099999999	39342.84599999994	49355.71249999987	137520.3685000001	145862.7369999999	153634.38399999982	122779.31249999981	104733.8715000001	113741.8839999999	71569.73600000003	91051.49649999996	104181.7955	-	-	-	1.44937	0.000178681	2.9865	1.57846	up	1.43404	0.010566	1.28062	0.356841	insig	1.37707	0.000939665	0.428802	-1.22162	down
Wbtn007495	5,8-dihydroxy-10-methoxy-2-propylbenzo[h]chromen-4-one	Others	Ketone compounds	C17H16O5	299.09	284.03	300.0998	[M-H]-	3	-	-	45559.61450000012	117783.7520000001	62878.329999999914	3302496.498500002	1158880.370499999	2431297.9739999883	2221673.4839999983	4945514.143999985	3886407.7220000033	3070391.891999998	3657267.4629999786	3675386.329999997	-	-	-	1.45119	0.0701074	30.4687	4.92925	up	0.865769	0.244556	0.623569	-0.68138	insig	1.40883	0.0449197	0.0204659	-5.61063	down
Zbnn008472	Soranjidiol; 1,6-Dihydroxy-2-methyl-9,10-anthraquinone*	Quinones	Anthraquinone	C15H10O4	253.05	210.03	254.0587	[M-H]-	3	518-73-0	-	618265.6215000004	2503647.390500008	1000854.9595000041	8382041.017000001	5921875.285499983	13936825.32350001	9585609.53449997	10974495.88550004	8192708.601499982	9829350.507000033	10028389.1745	9555286.82850001	-	-	-	1.34816	0.0696566	6.84995	2.77609	up	0.241447	0.950792	0.982191	-0.0259252	insig	1.3344	0.00173579	0.143387	-2.80202	down
Lmhn002321	Vnilloylcaffeoyltartaric acid	Phenolic acids	Phenolic acids	C21H18O12	461.07	167.04	462.0798	[M-H]-	3	-	-	15527.783500000049	7629.501999999998	10554.88899999997	19208.47199999998	19147.34249999998	10270.965	37392.302999999985	29541.47200000005	34021.75250000009	15038.257000000032	27581.17300000001	33635.91800000002	-	CM02743	MetMap167,MetMap168	0.803634	0.260523	1.44241	0.528481	insig	1.35288	0.011182	0.481665	-1.0539	down	1.33589	0.00228765	0.333931	-1.58238	down
mws0014	Ferulate*	Phenolic acids	Phenolic acids	C10H10O4	193.05	134.04	194.0579	[M-H]-	1	537-98-4	C01494	631281.7870000018	803933.4544999975	906361.9875000005	1926896.092999991	1775852.249999995	1407887.5295	1480186.674999994	1234452.643500007	1087982.4494999992	1015375.580000003	1176240.412000001	1183567.021999999	ko00940,ko00996,ko01100,ko01110	C01494	MetMap165,MetMap166,MetMap168,MetMap170	1.40002	0.0129153	2.18256	1.12602	up	1.19958	0.0911777	1.34398	0.426508	insig	1.24263	0.0301195	0.61578	-0.699514	insig
Lmbn004790	Methyl 3-(3-hydroxy-4-methoxyphenyl)propanoate	Phenolic acids	Phenolic acids	C11H14O4	209.08	179.03	210.0892	[M-H]-	3	129150-61-4	-	192732.33800000072	167099.98099999962	137021.823499999	149017.7639999987	141134.7485	124704.7474999997	77387.07749999968	63517.315500000186	96590.36199999998	91376.81700000027	105821.9709999999	119963.3195000001	-	CM02623	MetMap166,MetMap168,MetMap170	0.875171	0.226279	0.834968	-0.260207	insig	1.43545	0.00952522	1.74681	0.804719	insig	1.31614	0.0159275	2.09206	1.06493	up
MEDP0025	L-Tryptophan*	Amino acids and derivatives	Amino acids and derivatives	C11H12N2O2	203.08	116.05	204.0899	[M-H]-	1	73-22-3	C00078	24924291.34400004	30543408.09000007	44605316.51700004	11063127.20100001	18815351.47350005	19023714.25050005	19597227.85150001	10557527.98900002	36141936.47500003	21272353.68299997	24670967.48300002	25577770.80650002	ko00260,ko00380,ko00400,ko00901,ko00966,ko00970,ko00996,ko00999,ko01100,ko01110,ko01210,ko01230,ko01240	C00078	-	1.25362	0.0830748	0.488665	-1.03308	down	0.409269	0.527798	0.737626	-0.439038	insig	0.771462	0.305376	1.50947	0.594044	insig
Lmmn003323	2-Hydroxyhexadecanoic acid*	Lipids	Free fatty acids	C16H32O3	271.23	225.22	272.2351	[M-H]-	1	764-67-0	-	2303750.300500001	2667970.638999991	1713686.236499992	8716067.804999966	4233677.035499972	3220088.919499994	1075526.430499999	796554.7519999961	887858.8370000012	1886831.601500008	2073326.1425000082	1832570.100500008	-	-	-	1.19417	0.199408	2.41868	1.27422	up	1.48685	0.117639	5.85876	2.5506	up	1.34283	0.0336965	2.4223	1.27638	up
WaYn005808	Populin*	Phenolic acids	Phenolic acids	C20H22O8	389.12	121.03	390.1315	[M-H]-	3	99-17-2	C10823	12089.25149999999	11874.99849999995	18605.12949999994	15390.81850000012	24372.620500000037	19170.63549999989	27585.004500000057	44030.40950000026	38158.929999999935	25827.447000000106	42492.759999999864	28796.530499999884	-	C10823	MetMap164	0.912929	0.187225	1.38442	0.469286	insig	1.34534	0.0515839	0.536866	-0.897367	insig	1.31334	0.0275342	0.38779	-1.36665	down
MWStz457	Kaempferol-3-O-rutinoside-7-O-glucoside	Flavonoids	Flavonols	C33H40O20	755.2	593.16	756.2113	[M-H]-	3	34336-18-0	-	92025.9289999998	123590.82750000051	112501.11950000019	370726.7735	491151.89450000157	307906.0620000001	1082346.266000001	626466.5490000022	745910.7520000023	487540.60399999906	523970.87900000217	558718.2235000011	-	-	-	1.44068	0.0317037	3.56514	1.83396	up	1.35546	0.0729837	0.476544	-1.06932	down	1.40966	0.0346085	0.133668	-2.90327	down
Zbrn008158	Chrysoeriol	Flavonoids	Flavones	C16H12O6	299.06	284.03	300.0634	[M-H]-	2	491-71-4	C04293	24777.256000000038	37252.08350000005	27115.282999999916	2066682.805499997	561806.3149999973	844086.2394999977	576462.5974999991	2955334.098999985	1135666.602000002	1562202.0614999982	1653216.4540000032	1664714.3635000119	ko00944	C04293	MetMap105,MetMap106	1.45863	0.134623	38.9544	5.28371	up	0.289803	0.669056	0.743996	-0.426633	insig	1.38517	0.167491	0.0190992	-5.71035	down
Lmtn000940	1-O-(3,4-Dihydroxy-5-methoxy-benzoyl)-glucoside	Phenolic acids	Phenolic acids	C14H18O10	345.08	139.04	346.09	[M-H]-	3	-	-	24685.164499999963	34501.78350000003	41902.203	52040.24299999999	41328.35500000004	39946.60450000002	178674.299	64110.25550000003	174790.2005	65170.012499999924	90763.59850000002	104674.4035	-	-	-	0.953661	0.167289	1.31879	0.399213	insig	1.30592	0.126265	0.319261	-1.64719	down	1.2544	0.104345	0.242086	-2.04641	down
MWSmce682	DL-Xylose*	Others	Saccharides	C5H10O5	149.05	59.01	150.0528	[M-H]-	3	25990-60-7	-	339876.51799999987	468104.904	455951.45800000033	782199.5664999998	663566.6800000003	1006203.053	326469.6190000004	197473.9715000002	360420.6495	363001.3535	381558.0580000003	241225.3184999998	-	-	-	1.33289	0.0436102	1.93995	0.956021	insig	1.44551	0.019732	2.77258	1.47123	up	0.948873	0.123068	1.4292	0.515207	insig
MWS1709	Malate	Organic acids	Organic acids	C4H6O5	133.01	71.01	134.0215	[M-H]-	1	636-61-3	C00711	9444603.810499994	8622493.890999997	6366338.195000002	19924971.645	14141899.3675	10641257.3345	25401356.70700002	29070594.18450001	23342468.15899999	17152997.48750001	20263109.77300001	20309050.69749999	-	C00711	-	1.22587	0.118201	1.82979	0.87168	insig	1.30332	0.0342526	0.574548	-0.7995	insig	1.39692	0.00227539	0.313996	-1.67118	down
Lmbn000198	3-Dehydro-L-threonate	Others	Saccharides	C4H6O5	133.01	71.01	134.0215	[M-H]-	1	-	C03064	9544709.219499994	8255704.452999999	6252220.416000001	18487268.5215	14127023.1805	10790218.5585	25614968.64200002	28757048.48400002	23515797.746	17257579.39600001	20672828.57300001	20051622.7505	ko00053,ko01100	C03064	-	1.25597	0.0849208	1.80456	0.85165	insig	1.37076	0.0169874	0.55727	-0.843553	insig	1.3969	0.00128932	0.308811	-1.6952	down
MWStz413	Securoside A	Phenolic acids	Phenolic acids	C32H38O17	693.2	175.04	694.2109	[M-H]-	2	107172-40-7	-	9696.88949999998	36594.28349999996	53210.31150000012	37558.953500000374	72845.14950000013	99174.21950000024	93577.00500000027	133747.70450000028	121123.93349999949	70680.43350000045	101252.45099999971	92400.10000000018	-	-	-	0.864653	0.176748	2.10628	1.0747	insig	1.09608	0.107143	0.601461	-0.733457	insig	1.15921	0.00887218	0.285556	-1.80816	down
pme2117	ADP	Nucleotides and derivatives	Nucleotides and derivatives	C10H15N5O10P2	426.02	158.93	427.0294	[M-H]-	3	58-64-0	C00008	343205.2854999999	437943.18649999937	757807.1819999984	587532.0985000007	576294.6969999997	832344.2749999987	245363.75349999988	209759.94200000013	372705.8804999997	340694.49300000013	414231.3939999997	406107.6279999997	ko00190,ko00195,ko00230,ko00908,ko01100,ko01110,ko01232,ko01240	C00008	-	0.704747	0.376889	1.29709	0.375284	insig	1.4216	0.0239261	2.41133	1.26983	up	1.02804	0.190606	1.85902	0.894546	insig
pmb3142	Salicylic acid-2-O-glucoside	Phenolic acids	Phenolic acids	C13H16O8	299.08	137.02	300.0845	[M-H]-	3	10366-91-3	-	619922.6094999997	1045781.0449999991	1070676.581	1406512.836	1434194.7404999982	2189875.8340000003	3138586.8389999983	2472369.983499999	2841959.8264999986	1708595.713500001	1919020.1490000018	2015191.6539999982	-	CM02419	MetMap158	1.17653	0.0766024	1.83841	0.878457	insig	1.36296	0.026836	0.59513	-0.748724	insig	1.35977	0.00186656	0.32372	-1.62718	down
Hmln008119	Robinlin	Terpenoids	Monoterpenoids	C11H18O3	197.12	153.12	198.1256	[M-H]-	2	-	-	31302.347500000047	33564.25699999988	25086.48350000004	89664.29900000019	69494.97399999954	69141.23049999998	52831.72099999993	45442.73699999997	63706.141499999714	50381.286500000184	57052.87150000027	49328.93499999979	-	-	-	1.45213	0.0125797	2.538	1.34369	up	1.26664	0.0656871	1.40943	0.495113	insig	1.31283	0.0288792	0.555332	-0.848576	insig
Zmdn006929	Aloe emodin anthrone	Quinones	Anthraquinone	C15H12O4	255.07	213.06	256.0736	[M-H]-	1	6247-99-0	C16760	12866.126500000059	24984.401000000067	5208.447000000035	93249.54800000023	89417.64949999982	1977315.8194999942	209025.4709999996	83144.57050000018	164264.88249999948	250500.6335	255319.47549999988	244390.4409999994	-	C16760	-	1.19369	0.378322	50.1634	5.64856	up	0.394941	0.461817	4.73229	2.24254	insig	1.32296	0.061396	0.0943376	-3.40602	down
Lmqn009304	Eucalyptin (5-Hydroxy-7,4'-dimethoxy-6,8-dimethylflavone)	Flavonoids	Flavones	C19H18O5	325.11	293.08	326.1154	[M-H]-	3	3122-88-1	-	9789.312999999956	9403.846500000036	7530.410499999951	24553.9880000001	16346.952999999858	19168.38950000001	7286.898499999978	1453.9165000000048	5732.026999999992	24159.22849999999	18865.398000000157	17030.42449999999	-	CM00943	MetMap121	1.41638	0.0353696	2.2478	1.16852	up	1.33303	0.00884597	4.15049	2.05328	up	0.887016	0.130785	1.84646	0.884765	insig
MWSHC2047	(+)-Syringaresinol O-beta-D-glucoside*	Lignans and Coumarins	Lignans	C28H36O13	579.21	417.16	580.2156	[M-H]-	2	7374-79-0	C10890	54902.35900000004	64949.476000000126	61810.257499999876	92229.04800000023	138262.5905	144488.16650000028	70806.2380000001	99343.29799999997	89781.03750000015	69082.73749999992	74156.14299999988	87938.50749999996	-	C10890	-	1.35031	0.0554938	2.06416	1.04556	up	1.11159	0.130651	1.44262	0.528687	insig	1.20627	0.0762964	0.698887	-0.516869	insig
ZBN0205	Acacetin-O-galactoside-xyloside	Flavonoids	Flavones	C27H30O14	577.16	283.06	578.1636	[M-H]-	1	-	-	39810.21000000013	33101.06950000019	12141.29099999992	161042.3029999998	111982.9384999998	481329.66900000157	81238.82500000032	117613.6825000001	73216.36750000012	95098.39999999957	111909.88750000029	104407.3020000001	-	-	-	1.30839	0.193314	8.86928	3.14882	up	1.04051	0.298863	2.77266	1.47127	up	1.21742	0.0251182	0.312614	-1.67755	down
Zahn007990	5-hydroxy-3,4-dimethyl-5-pentylfuran-2(5H)-one*	Others	Lactones	C11H18O3	197.12	153.13	198.1256	[M-H]-	1	-	-	22853.898500000058	35444.0045	30620.2275	88435.17950000023	73399.64099999954	63773.881499999814	51784.098999999944	47884.96999999992	58808.19599999969	43680.88250000009	53970.11400000026	50112.42149999995	-	-	-	1.41593	0.0111727	2.53726	1.34327	up	1.33645	0.0717936	1.4236	0.509547	insig	1.29348	0.00927758	0.561078	-0.833726	insig
ZBN0040	Isorhamnetin-3-O-neohesperidoside*	Flavonoids	Flavonols	C28H32O16	623.17	315.05	624.169	[M-H]-	1	55033-90-4	-	45968.015999999814	57921.741499999924	80715.28749999995	115487.8920000001	94131.12250000046	112111.0129999999	314131.6715000011	233677.70599999852	213069.92449999982	154089.09299999982	182284.41349999967	213592.5419999997	-	-	-	1.26059	0.0259709	1.7428	0.801409	insig	1.50232	0.0365867	0.42284	-1.24182	down	1.37676	0.0169721	0.242621	-2.04323	down
Hmmn002544	Ferulic acid-4-O-glucoside	Phenolic acids	Phenolic acids	C16H20O9	355.1	193.05	356.1107	[M-H]-	1	117405-51-3	-	11900.0385	21945.57500000004	18067.33200000009	43080.93149999989	23569.73049999995	74233.87449999998	28002.32999999997	55027.591499999864	61357.761999999886	42436.61050000008	42008.548500000026	47209.800000000214	-	-	-	1.1488	0.178043	2.71386	1.44035	up	0.166398	0.951621	0.975738	-0.0354344	insig	1.22376	0.0849683	0.359539	-1.47578	down
MEDP0167	Guanosine	Nucleotides and derivatives	Nucleotides and derivatives	C10H13N5O5	282.08	150.04	283.0917	[M-H]-	3	118-00-3	C00387	3286576.8855000013	1892698.920500001	2222934.6180000007	4903803.430000003	2446400.1925	2260980.191000001	1053840.6235	958748.0500000005	1371378.5669999998	1484153.919000001	1613606.5595	1733734.293499999	ko00230,ko01100,ko01232,ko02010	C00387	-	0.561229	0.496134	1.29842	0.376758	insig	1.39393	0.132246	2.84021	1.506	up	1.27628	0.0757227	2.18744	1.12924	up
Zmjn004640	2,6-Diferuloyl-2'-acetylsucrose	Phenolic acids	Phenolic acids	C34H40O18	735.22	559.17	736.2215	[M-H]-	1	-	-	36567.78000000027	100860.6635000001	128838.38599999949	139978.6235000002	162510.2844999993	429702.0715000017	367332.3675000008	539527.0200000011	502621.6380000022	289965.7464999991	356571.4870000022	360160.69099999976	-	CM02725	MetMap165	1.00858	0.232171	2.74984	1.45935	up	1.15766	0.120472	0.519476	-0.944872	insig	1.3033	0.00743714	0.188911	-2.40422	down
pmn001694	9,10,13-TriHOME	Lipids	Free fatty acids	C18H34O5	329.23	229.15	330.2406	[M-H]-	1	29907-57-1	C14835	43589.91799999994	61442.296500000186	47964.29999999999	168818.8910000003	109066.9650000002	85902.86199999995	85997.29449999992	71525.81700000001	76009.65150000015	77297.5245000001	87491.40850000003	72764.18150000021	ko00591	C14835	-	1.33469	0.0984154	2.37776	1.2496	up	1.12647	0.218284	1.55776	0.639476	insig	1.26726	0.0191024	0.655139	-0.610126	insig
MWSmce501	Protocatechuic Acid Methyl Ester	Phenolic acids	Phenolic acids	C8H8O4	167.04	108.02	168.0423	[M-H]-	3	2150-43-8	-	298012.88099999854	244615.0765	242814.97249999968	683581.5655000006	612727.0340000011	509704.2049999999	1206848.912000004	705109.1974999963	791921.0639999995	1026138.0989999991	1093943.548499998	1344355.937999998	-	CM02403	MetMap157	1.44696	0.013294	2.29936	1.20123	up	1.12047	0.184971	0.667934	-0.582223	insig	1.37603	0.052143	0.290487	-1.78345	down
ZBN0306	Multinoside A*	Flavonoids	Flavonols	C27H30O16	609.15	301.04	610.1534	[M-H]-	1	59262-54-3	C17563	62474.33800000027	71385.07249999979	77842.49650000008	111335.3124999996	117175.5245	100386.3989999998	453962.2379999987	178317.55500000052	276960.4699999998	212702.0884999998	295043.87650000013	326276.6905000005	-	C17563	-	1.39743	0.00429674	1.55359	0.635603	insig	1.3568	0.138029	0.361728	-1.46702	down	1.33124	0.101724	0.232834	-2.10263	down
pme0376	Naringenin	Flavonoids	Flavanones	C15H12O5	271.06	151.0	272.0685	[M-H]-	1	480-41-1	C00509	20134.68250000002	29338.65300000017	20958.846500000043	464266.5230000013	156382.4715000001	159260.9135000006	118401.9935000005	69696.34800000017	235811.2809999995	176536.06249999968	196723.69900000052	199709.6460000008	ko00941,ko00943,ko01100,ko01110	C00509	-	1.42605	0.146511	11.0732	3.469	up	0.81197	0.375123	1.8398	0.879551	insig	1.31375	0.138899	0.166149	-2.58945	down
MWSslk132	Hexadecanedioate	Lipids	Free fatty acids	C16H30O4	285.21	223.21	286.2144	[M-H]-	1	505-54-4	C19615	337551.1480000008	343287.0590000001	244661.2585000009	550162.7869999995	242491.1719999986	350728.8554999971	2796823.356500016	935748.8399999929	1529981.800000014	950810.1004999971	950896.257500008	905564.3230000016	ko00073,ko01100	C19615	-	0.499	0.512736	1.23542	0.305004	insig	1.38507	0.125908	0.217268	-2.20245	down	1.33025	0.118457	0.175865	-2.50746	down
mws0749	4-Hydroxybenzoate	Phenolic acids	Phenolic acids	C7H6O3	137.02	93.03	138.0317	[M-H]-	1	99-96-7	C00156	813275.5635000006	823771.6100000001	922196.1395	1309427.381499999	1452671.8579999981	1332109.723	2168468.8995000008	1985895.670500001	1685756.2179999992	1566289.802	1784793.6945	1797230.3684999992	ko00130,ko00790,ko01100,ko01110,ko01240	C00156	MetMap157,MetMap164	1.44316	0.00106373	1.59977	0.677867	insig	1.4291	0.0433728	0.701049	-0.512413	insig	1.4016	0.0123106	0.438218	-1.19028	down
MWSslk133	1,14-Tetradecanedioic Acid	Lipids	Free fatty acids	C14H26O4	257.18	195.18	258.1831	[M-H]-	1	821-38-5	-	201222.11050000013	211817.2874999997	185818.67900000038	268259.474	240483.7885000002	237057.66050000052	645411.4769999968	290953.5754999986	345266.2879999998	261518.2979999999	258866.12800000122	263085.4625000009	-	-	-	1.35702	0.0192841	1.24537	0.316576	insig	1.09444	0.245937	0.581915	-0.781119	insig	1.17697	0.174388	0.467262	-1.0977	down
Wasn005621	Glucosyl 9-hydroxy-3-methyldec-2-enoic acid	Terpenoids	Monoterpenoids	C17H30O8	361.19	199.13	362.1941	[M-H]-	1	-	-	180910.4535000002	239021.3300000004	265087.0259999993	355085.0870000004	252526.99750000238	371386.1504999988	155475.6194999999	98054.53099999977	174248.4650000006	157860.11699999962	218862.72500000038	149643.89700000008	-	-	-	1.08061	0.103643	1.42916	0.515163	insig	1.40406	0.019964	2.28856	1.19444	up	1.08394	0.0647445	1.60134	0.679279	insig
Lmmn003088	2,6-Dimethoxyhydroquinone-1-O-glucoside	Others	Others	C14H20O9	331.1	127.04	332.1107	[M-H]-	1	-	-	35133.693000000036	38546.793500000036	41962.42149999989	136585.5645000003	90077.57499999997	110975.1719999997	48256.44900000021	33087.41699999995	76121.46399999995	64638.534500000176	75282.05550000003	61244.23150000003	-	-	-	1.44816	0.0292741	2.91966	1.5458	up	1.31282	0.0313117	2.14421	1.10044	up	0.658527	0.383932	0.734402	-0.445357	insig
pme1292	Homogentisate*	Phenolic acids	Phenolic acids	C8H8O4	167.03	123.05	168.0423	[M-H]-	3	451-13-8	C00544	127090.4190000002	108238.9055000003	117297.3309999999	34874.16699999999	106615.2569999997	79961.2625000002	174923.5755000001	220136.6150000002	209329.8490000003	93240.9904999996	129628.8900000001	147542.4015000004	ko00130,ko00350,ko01100,ko01240	C00544	-	0.984008	0.165301	0.628003	-0.671156	insig	1.34418	0.0103221	0.366404	-1.44849	down	1.36465	0.0151718	0.583442	-0.777338	insig
Rfn049443	3-(2-Glucosyloxy-4-methoxyphenyl)propanoic acid	Phenolic acids	Phenolic acids	C16H22O9	357.12	195.07	358.1264	[M-H]-	1	477873-63-5	-	487953.19499999896	1182983.384999997	1541144.1409999991	2106307.79150001	1414654.746000003	2232865.014499998	2802184.086500005	2060103.4599999918	3080689.5469999933	2037633.944500005	2136563.141499995	2013050.412499996	-	-	-	0.980444	0.104315	1.79131	0.841014	insig	1.04027	0.142018	0.724392	-0.465158	insig	1.15178	0.0220986	0.404393	-1.30617	down
pmb2657	N-(L-Arginino)succinate	Amino acids and derivatives	Amino acids and derivatives	C10H18N4O6	289.12	131.08	290.1226	[M-H]-	3	2387-71-5	C03406	25053.67100000001	25689.272499999992	17384.74000000001	31079.6425	23188.31700000002	28494.118	56865.96050000006	40303.00950000005	48236.6135	67894.61800000003	48991.11450000003	39005.47299999996	ko00220,ko00250,ko01100,ko01110,ko01230	C03406	-	0.858257	0.241298	1.21481	0.280729	insig	1.42326	0.0313668	0.569181	-0.813041	insig	1.32565	0.0164659	0.468536	-1.09377	down
Zmgn000173	D-Ribose	Others	Saccharides	C5H10O5	149.05	75.01	150.0528	[M-H]-	3	50-69-1	C00121	90232.45649999996	97785.66099999996	194510.4165000001	355628.356	279342.5850000002	533234.7555000002	120152.22400000019	129918.2005000001	164493.7554999999	133474.0425000001	146318.4165000001	166599.28499999992	ko00030,ko01100,ko02010	C00121	-	1.29069	0.0560098	3.0539	1.61066	up	1.44452	0.0748397	2.81791	1.49463	up	0.345255	0.789565	0.922725	-0.116028	insig
Safn000570	9-hydroxy-8-{[(2S,3R,4S,5S,6R)-3,4,5-trihydroxy-6-(hydroxymethyl)oxan-2-yl]oxy}-1H,3H-naphtho[2,3-c]furan-1-one	Others	Others	C18H18O9	377.09	341.11	378.0951	[M-H]-	1	-	-	2934545.833000006	4323748.554500003	5970667.9279999975	1804522.0310000032	1145444.589500001	1791600.548500001	1280486.442500001	788591.2680000005	1936207.693000001	2186334.759999998	2532074.281999997	2057992.962499999	-	-	-	1.33091	0.0765166	0.358423	-1.48026	down	0.525572	0.575167	1.18383	0.243459	insig	1.25853	0.05826	3.30288	1.72372	up
Lmxn008846	Hydroxydihydrobovolide*	Others	Lactones	C11H18O3	197.12	153.13	198.1256	[M-H]-	1	-	-	25856.73999999999	34573.731000000036	35816.63450000009	85133.3885000004	76448.40149999951	66387.11449999991	47759.974499999815	41946.9139999999	62711.692499999626	40456.90200000009	44399.61300000013	54811.140499999885	-	-	-	1.4309	0.00477956	2.36858	1.24402	up	1.31536	0.0384056	1.49568	0.580798	insig	1.18059	0.0747422	0.631466	-0.663224	insig
Jmmn002533	coleoside-B	Terpenoids	Monoterpenoids	C21H32O12	475.18	179.07	476.1894	[M-H]-	3	-	-	46946.50299999987	74283.10499999976	70890.068	62395.20900000032	83435.6595000002	88351.00300000003	149278.2150000003	167040.2699999993	169187.14649999948	128269.00550000039	110493.59299999962	152864.5224999996	-	-	-	0.710227	0.298022	1.21894	0.285624	insig	1.51093	0.00146317	0.482346	-1.05186	down	1.36458	0.00116885	0.39571	-1.33748	down
Zmyn007277	Avenanthramide D	Alkaloids	Phenolamine	C16H13NO4	282.08	238.09	283.0845	[M-H]-	2	-	-	24039.001499999882	200742.85050000032	32541.1015	433362.32100000104	216895.1665000001	755693.0209999997	1706058.3054999982	1757888.379000001	1639135.439500001	1242003.890000004	1433676.0120000031	1383895.139500007	-	-	-	1.20616	0.121633	5.46376	2.44989	up	1.41212	0.012636	0.27551	-1.85982	down	1.34152	8.59695e-05	0.050425	-4.30972	down
Wayn000341	N-(1-Deoxy-1-fructosyl)Asparagine	Amino acids and derivatives	Amino acids and derivatives	C10H18N2O8	293.1	131.05	294.1069	[M-H]-	3	-	-	31888.617500000015	61200.005	57672.5635	101477.6855	64235.07699999997	138544.8045000001	137863.8794999998	77551.80899999996	93072.68650000004	102464.9475	82862.34049999996	76967.62599999999	-	-	-	1.11252	0.125466	2.01814	1.01303	up	0.100744	0.962385	0.986285	-0.019923	insig	1.15393	0.081739	0.488709	-1.03295	down
Lmhn004976	Aracarpene 2*	Flavonoids	Isoflavones	C16H12O6	299.06	284.02	300.0634	[M-H]-	1	-	-	38178.09050000017	94767.38199999988	60628.09299999995	3092310.778500005	1017447.115499999	2101085.856499988	1988833.684499997	4455147.375499986	3588203.443000005	2794985.433499996	3288927.558999983	3282998.784499995	-	-	-	1.45109	0.078717	32.0852	5.00384	up	0.861083	0.248495	0.619092	-0.691775	insig	1.41016	0.0451817	0.0192953	-5.69561	down
Lmmn013100	Linolelaidic acid ethyl ester	Lipids	Free fatty acids	C20H36O2	307.26	307.26	308.2715	[M-H]-	1	544-35-4	-	47882.64250000004	48896.777000000264	33567.56899999988	273817.809499995	94973.46450000018	129845.7159999982	48287.46750000014	24233.69350000042	38211.33499999953	107257.6485000001	94136.12749999923	72064.41699999984	-	-	-	1.33326	0.15306	3.82546	1.93563	up	1.40476	0.139871	4.50308	2.17091	up	0.517916	0.491487	1.17713	0.235279	insig
pmn001573	Desmethylagrimonolide-6-O-glucoside	Lignans and Coumarins	Coumarins	C23H26O10	461.15	299.09	462.1526	[M-H]-	2	1257408-55-1	-	25728.845500000094	31302.472000000216	44025.114000000285	203588.4925000004	116906.94250000009	177136.82049999942	162718.3654999993	346694.2144999997	180489.45700000078	173085.9780000005	202108.8379999989	192716.2004999997	-	-	-	1.42768	0.0310894	4.9243	2.29992	up	0.72205	0.396432	0.721309	-0.471312	insig	1.3683	0.0775005	0.146479	-2.77123	down
Lmmn001294	Koaburaside	Others	Others	C14H20O9	331.1	153.02	332.1107	[M-H]-	3	41653-73-0	-	46175.54200000008	45839.57949999995	20312.15949999994	22594.06699999997	16937.016999999967	23911.07999999999	45310.247	46525.43649999991	58301.3475	34430.83450000004	57927.039500000006	26763.89249999988	-	-	-	0.953819	0.19203	0.564797	-0.824194	insig	1.50954	0.00849584	0.422562	-1.24277	down	0.763587	0.280397	0.748165	-0.418572	insig
MWSslk171	Nodakenin	Lignans and Coumarins	Coumarins	C20H24O9	407.13	227.07	408.142	[M-H]-	3	495-31-8	C09279	53388.21200000017	74976.32250000021	45919.13849999983	126280.0855000001	67214.202	187421.5700000006	41626.21399999997	52302.94150000002	54756.25000000009	61146.96549999973	66937.45900000015	53083.438500000215	-	C09279	-	1.10189	0.179706	2.18561	1.12803	up	1.26669	0.153717	2.56189	1.35721	up	0.553206	0.443335	1.17216	0.229174	insig
Lmbn005287	(7S,8S)-DiHODE*	Lipids	Free fatty acids	C18H32O4	311.22	249.22	312.2301	[M-H]-	1	143288-65-7	C07354	43890.3224999995	67662.48699999921	37618.29849999992	277490.027500001	70318.31500000048	69870.46600000055	569569.1185000039	224056.44049999872	599226.7850000025	350777.74050000194	342257.7339999962	316113.9769999976	ko00591	C07354	-	1.00269	0.324236	2.8	1.48543	up	1.19891	0.0959449	0.299873	-1.73758	down	1.36198	0.0741799	0.107098	-3.223	down
mws2623	cis-Vaccenic acid*	Lipids	Free fatty acids	C18H34O2	281.25	281.25	282.2559	[M-H]-	1	506-17-2	C21944	3922240.916000022	3889590.6324999933	3001938.1024999814	14477149.63350004	9446779.036000008	11142098.27449995	5517023.3504999485	2388523.6894999733	3895025.467500001	7899797.65800005	7451690.159499971	5519855.260000035	-	C21944	-	1.45143	0.0277568	3.24272	1.6972	up	1.42408	0.0167869	2.97155	1.57122	up	0.114702	0.757353	0.916377	-0.125987	insig
Wasyqn2170	Vanillic acid glucoside	Phenolic acids	Phenolic acids	C14H18O9	329.09	167.03	330.0951	[M-H]-	1	32142-31-7	-	3653366.603499997	3984771.9235000117	3481695.0335	2038748.2680000002	1932698.201499996	2447805.366500002	4302411.974000001	4120374.594000007	5356782.349000008	3515035.212499993	3661825.183000005	3539306.2020000136	-	-	-	1.42528	0.0019304	0.577279	-0.792658	insig	1.52024	0.0137236	0.465853	-1.10205	down	1.09133	0.135685	0.80698	-0.309396	insig
PDN194630	3,4,10-trimethylpyrano[3,2-g]chromene-2,6-dione	Lignans and Coumarins	Coumarins	C15H12O4	255.07	213.05	256.0736	[M-H]-	2	-	-	11948.255	27094.08750000005	7635.134500000036	105638.90250000039	95434.70949999994	1986406.085999994	212718.9849999997	92727.22800000024	158734.15549999962	254860.5505	271265.3984999994	245602.8314999991	-	-	-	1.20547	0.374028	46.8637	5.5504	up	0.431979	0.457371	4.71256	2.23651	insig	1.3479	0.053239	0.100559	-3.31389	down
mws0058	Diosmetin*	Flavonoids	Flavones	C16H12O6	299.06	284.03	300.0634	[M-H]-	1	520-34-3	C10038	55045.47100000002	110774.3804999999	58402.87799999987	3096798.2775000017	1067543.790500001	2248023.497499989	2016871.948499998	4538126.797999986	3614796.742000005	2797758.8574999967	3263618.158499983	3358352.7099999962	-	C10038	MetMap105,MetMap121	1.4559	0.0724826	28.5982	4.83785	up	0.843799	0.257867	0.63053	-0.665362	insig	1.41236	0.0458961	0.0220479	-5.50321	down
mws2104	D-Pinitol*	Others	Saccharides	C7H14O6	193.07	59.01	194.079	[M-H]-	1	10284-63-6	C03844	11660914.47250001	11723857.07500001	10516365.703	2851014.9805000015	2913057.9680000013	3017853.1139999996	6634745.9930000035	5276847.1305	6279801.278000001	5747137.727499997	6274761.5925	6325598.558999995	-	C03844	-	1.48269	0.00191848	0.259045	-1.94872	down	1.5455	0.0153393	0.482752	-1.05065	down	1.38728	0.000758599	1.86358	0.898078	insig
PDN072714	7-deoxy-sedoheptulose*	Others	Saccharides	C7H14O6	193.07	59.01	194.079	[M-H]-	1	-	-	10022174.30800001	10201501.11950001	8950419.4765	2648239.351500001	2591808.152000002	2711292.2905	5868003.937000003	4615740.429499999	5328281.1705	5075538.440999999	5366077.2035	5581530.105499997	-	-	-	1.48068	0.00285159	0.272548	-1.87542	down	1.54141	0.0178924	0.502867	-0.991752	insig	1.38203	0.00114805	1.84506	0.883666	insig
Wasyqn0366	D-Arabinonate*	Others	Saccharides	C5H10O6	165.04	75.01	166.0477	[M-H]-	1	32609-14-6	C00878	7891295.078000009	8294206.3130000075	8567781.463000003	7769610.428000008	6233950.230000004	9281125.174500002	4292940.0045000035	1739096.477	5510106.302	8861910.464499995	6223439.550999997	4669541.579999995	ko00053,ko01100	C00878	-	0.453089	0.637101	0.940671	-0.0882385	insig	1.15639	0.0537328	2.01736	1.01247	up	1.11127	0.0542045	2.1446	1.10071	up
PDN019086	5-hydroxy-2-(3-hydroxyphenyl)-7-methoxy-4H-chromen-4-one	Flavonoids	Flavones	C16H12O5	283.06	211.04	284.0685	[M-H]-	2	-	-	38009.6645	123783.3095000001	28549.204000000038	2271007.039999993	756509.2189999993	2501927.860500005	1188797.144500005	1839796.400500011	1942317.546999993	1900089.2859999968	1841030.2130000002	1803640.215000005	-	-	-	1.41727	0.0825495	29.05	4.86047	up	0.00789856	0.777187	1.11236	0.153624	insig	1.38461	0.0198305	0.0382912	-4.70684	down
Wmzn002116	3,5-Dicaffeoylquinic acid	Phenolic acids	Phenolic acids	C25H24O12	515.12	353.09	516.1268	[M-H]-	3	-	-	15379.344999999981	33691.45300000003	46993.480000000076	62985.277000000075	33448.26000000002	74452.14199999988	91941.97950000004	50823.94199999995	81628.3564999999	69009.077	52700.14150000003	42164.813499999866	-	-	-	0.886642	0.183269	1.77887	0.83096	insig	0.697364	0.362551	0.761542	-0.393004	insig	1.10518	0.0544879	0.428105	-1.22396	down
MWSHC20189	Epipinoresinol*	Lignans and Coumarins	Lignans	C20H22O6	357.13	151.04	358.1416	[M-H]-	3	18779-41-4	-	12892.786500000058	8813.85249999999	5474.497499999993	19317.56150000009	17575.761000000002	6839.7709999999315	21930.78300000013	45350.42400000014	46457.364500000185	27168.894000000084	26553.47699999995	31087.17900000013	-	-	-	0.733415	0.300615	1.60895	0.68612	insig	1.20256	0.0816326	0.384505	-1.37892	down	1.28978	0.0604102	0.238979	-2.06504	down
Lmbn003970	9,12,13-TriHOME	Lipids	Free fatty acids	C18H34O5	329.23	211.14	330.2406	[M-H]-	2	97134-11-7	C14833	67038.50699999987	88733.52050000026	76993.48350000018	257530.94050000052	174859.25299999962	118806.2735000001	137658.0085000003	102066.2454999999	125427.14100000019	111161.9515	116973.6320000002	95925.86100000003	ko00591	C14833	-	1.30741	0.115646	2.36803	1.24369	up	0.983194	0.260451	1.5095	0.594072	insig	1.2682	0.0312422	0.637449	-0.649617	insig
Zbqn002318	N-succinyl-proline	Amino acids and derivatives	Amino acids and derivatives	C9H13NO5	214.07	114.06	215.0794	[M-H]-	3	-	-	26463.50900000003	29341.6695	35619.78350000005	48361.8155	33011.099000000046	45202.27549999992	54760.4405	71887.765	64412.27500000005	40764.45549999997	52591.1755	58626.75599999994	-	-	-	1.09574	0.113036	1.38447	0.469335	insig	1.31116	0.0345765	0.662488	-0.594035	insig	1.36137	0.00900069	0.478513	-1.06337	down
mws0097	(+)-Pinoresinol*	Lignans and Coumarins	Lignans	C20H22O6	357.13	151.04	358.1416	[M-H]-	3	487-36-5	C05366	12493.113500000041	7069.778000000019	9424.98900000002	20947.55350000002	17020.057000000008	8913.735499999959	24665.910000000094	47098.98000000006	43929.22150000023	27199.352000000097	32400.444499999867	29539.004500000112	ko00999,ko01100,ko01110	C05366	-	0.896336	0.229194	1.61727	0.693564	insig	1.27514	0.0625029	0.405218	-1.30323	down	1.33461	0.0481535	0.250556	-1.99679	down
Yajn004424	2-((6-hydroxy-4-(hydroxy(methoxy)methyl)-7-methyl-1,4a,5,6,7,7a-hexahydrocyclopenta[c]pyran-1-yl)oxy)-6-(hydroxymethyl)tetrahydro-2H-pyran-3,4,5-triol	Terpenoids	Monoterpenoids	C17H28O10	391.16	59.01	392.1682	[M-H]-	3	-	-	88967.06949999949	87089.29150000008	75788.25750000008	54148.96600000001	93387.93149999989	50726.1355	32542.128499999963	41567.37999999987	34076.92349999993	51549.282499999885	39998.13999999991	67115.5930000001	-	-	-	0.846456	0.321069	0.787243	-0.345118	insig	1.28073	0.154748	1.83261	0.873896	insig	1.40021	0.00119162	2.32788	1.21901	up
pma6455	D-Ribulose 5-phosphate	Others	Saccharides	C5H11O8P	229.01	96.97	230.0192	[M-H]-	3	4151-19-3	C00199	121434.5939999999	129925.48649999981	100394.946	161290.47100000028	136413.1614999999	196766.7404999997	253456.0514999998	210357.4385	306418.4019999996	225913.044	193629.0365	196352.563	ko00030,ko00040,ko00710,ko00740,ko01100,ko01110,ko01200,ko01230,ko01240,ko01250	C00199	-	1.18039	0.0950436	1.40572	0.491313	insig	1.30717	0.0593604	0.641976	-0.639409	insig	1.35928	0.0283842	0.456687	-1.13072	down
PDN108358	3-(3-Carboxybenzoyl)benzoic acid	Phenolic acids	Phenolic acids	C15H10O5	269.06	225.07	270.0528	[M-H]-	2	-	-	57615.87850000003	165583.2590000002	93662.0034999998	1725931.9910000009	803001.6640000013	1666417.4045000009	1529329.458000001	1939757.6035000018	1073761.1185	1724594.6624999992	1348927.658999998	1107020.948499999	-	-	-	1.42934	0.0478713	13.2403	3.72687	up	0.28438	0.781247	0.923507	-0.114806	insig	1.38847	0.0284654	0.0697494	-3.84167	down
Lmsn002937	1-O-Caffeoyl-6-O-galloyl-β-D-glucose	Phenolic acids	Phenolic acids	C22H22O13	493.1	169.01	494.106	[M-H]-	3	-	-	11177.0025	19223.24800000001	21156.99600000001	44284.87800000001	32677.001	59433.4839999999	44215.76850000008	54307.921999999904	42604.91650000003	44505.08199999993	54718.09350000002	48120.541000000114	-	-	-	1.30221	0.0525071	2.64551	1.40355	up	0.261995	0.866218	0.966461	-0.0492159	insig	1.32384	0.00368912	0.365321	-1.45276	down
Zmjn001030	Adenosine 2'-phosphate	Nucleotides and derivatives	Nucleotides and derivatives	C10H14N5O7P	346.06	211.0	347.0631	[M-H]-	3	130-49-4	C00946	53897.16549999987	66870.77299999987	34173.80350000007	21107.44049999998	25630.908500000038	20215.011499999957	20487.79600000006	24054.27650000001	29004.15199999998	18668.76250000004	23733.11900000005	30305.774499999938	-	C00946	-	1.30151	0.0867033	0.43212	-1.2105	down	0.5287	0.507558	0.910358	-0.135495	insig	1.21041	0.0956576	2.10673	1.075	up
pme2598	3,4-Dihydroxyphenylacetate*	Phenolic acids	Phenolic acids	C8H8O4	167.03	123.05	168.0423	[M-H]-	3	102-32-9	C01161	225204.6759999999	116389.89950000019	118676.75049999991	78411.1935000001	83591.69349999985	99038.72700000023	238668.7775000001	263993.5410000002	308584.6320000002	156246.5114999997	186318.79800000013	222203.65800000052	ko00350,ko01100	C01161	-	1.12255	0.202713	0.567147	-0.818205	insig	1.55447	0.00778818	0.321778	-1.63586	down	1.14497	0.0618709	0.567363	-0.817657	insig
pme2914	3-Hydroxy-3-methylglutarate	Organic acids	Organic acids	C6H10O5	161.05	99.05	162.0528	[M-H]-	1	503-49-1	C03761	147406.4945000001	108654.0499999999	138793.374	317938.27949999983	147682.5445	308094.5365000005	505779.50250000006	406523.1940000003	875578.5265	239050.8079999997	387656.0615	447083.52350000007	-	C03761	-	1.13418	0.144009	1.9595	0.970484	insig	1.2304	0.128424	0.432755	-1.20838	down	1.35718	0.08191	0.22085	-2.17886	down
Zmyn005245	2,3'-Di-feruloyl sucrose	Phenolic acids	Phenolic acids	C32H38O17	693.21	517.16	694.2109	[M-H]-	2	-	-	9748.24350000002	30467.264499999987	29828.700499999937	23439.177500000038	39603.660500000085	61338.43000000009	78697.48150000017	88416.14300000033	98900.60399999985	50554.35900000027	62676.892499999674	53883.0459999999	-	CM02716	MetMap165	0.794447	0.246647	1.77575	0.828432	insig	1.31239	0.0312297	0.467574	-1.09673	down	1.26748	0.00205641	0.26331	-1.92517	down
mws0147	3-Hydroxyisovalerate	Organic acids	Organic acids	C5H10O3	117.06	59.01	118.06299999999999	[M-H]-	3	625-08-1	C20827	678017.1214999999	695951.4429999993	767464.7490000002	259877.0830000003	238033.06400000013	205471.6634999998	517113.065	526294.072	316938.2774999996	356030.36049999966	428200.0509999992	425389.1710000004	ko00280,ko01100	C20827	-	1.46937	0.000429276	0.328463	-1.6062	down	1.36736	0.0782038	0.517061	-0.951593	insig	1.16992	0.0474114	1.57418	0.654604	insig
mws2368	4-Hydroxyphenylethanol	Others	Alcohol compounds	C8H10O2	137.06	119.05	138.0681	[M-H]-	3	501-94-0	C06044	27133.572000000047	20684.885000000042	12549.304499999942	55609.94099999983	68595.15949999988	52607.83749999993	34053.0735	25406.543999999998	29667.69749999995	15063.3275	29770.46600000004	26728.87650000004	ko00350,ko01100	C06044	-	1.37609	0.00417017	2.92893	1.55037	up	1.49698	0.0133726	1.98382	0.988284	insig	0.96276	0.138481	0.677321	-0.562089	insig
PDN000354	bajijiasu	Others	Saccharides	C11H20O11	327.09	75.01	328.1006	[M-H]-	2	-	-	1990922.8460000008	2388401.830000001	2904642.2585	2561040.4475	1856542.9535	3720882.1905	1332646.2145	559302.0039999994	1990959.9434999991	1728733.212999999	1829862.3369999991	1821658.7219999991	-	-	-	0.243439	0.670688	1.11731	0.160032	insig	1.09386	0.111348	2.09597	1.06762	up	0.985376	0.0937857	1.87591	0.907587	insig
Wdzn000513	methyl alpha-D-fructofuranoside*	Others	Saccharides	C7H14O6	193.07	59.01	194.079	[M-H]-	1	-	-	9094070.254500007	9698185.916000007	8433715.310500003	2601875.1750000007	2538105.447500002	2580140.364000001	5463970.160500001	4308068.358	5133761.106000002	4604884.085499999	5125723.218999997	5254227.512999997	-	-	-	1.48024	0.00307433	0.283557	-1.81829	down	1.53704	0.0197277	0.517927	-0.949178	insig	1.37918	0.00123018	1.82654	0.86911	insig
Wbtn002952	1-(β-D-Glucopyranosyl)-3-ethyl-4-methyl-1H-pyrrole-2,5-dione	Others	Ketone compounds	C13H19NO7	300.11	138.06	301.1162	[M-H]-	1	-	-	157652.1494999994	152538.99249999961	221080.0345000005	251610.6064999991	176117.8890000002	226840.98399999962	381849.5544999988	356293.39200000005	354564.1719999993	298463.0155000011	285684.8039999999	300262.0895000004	-	-	-	0.816429	0.2594	1.23208	0.301098	insig	1.45545	0.0129638	0.599035	-0.739289	insig	1.35597	0.00676259	0.486197	-1.04039	down
PDN081668	methyl 3-hydroxy-5-methoxy-4-{[3,4,5-trihydroxy-6-(hydroxymethyl)oxan-2-yl]oxy}benzoate*	Phenolic acids	Phenolic acids	C15H20O10	359.1	197.05	360.1057	[M-H]-	1	-	-	87372.83449999997	103833.6854999998	105808.54199999999	57978.561000000096	93072.43200000002	72740.68450000035	203858.2765	252016.7425000004	304191.5245000005	171927.2965	185561.66000000032	207779.0245000002	-	-	-	1.07429	0.123514	0.753469	-0.40838	insig	1.51422	0.0166549	0.294437	-1.76397	down	1.37871	0.0293903	0.390775	-1.35559	down
MWSHC2022	Glucosyringic acid*	Phenolic acids	Phenolic acids	C15H20O10	359.1	197.05	360.1056	[M-H]-	1	33228-65-8	-	97630.56900000002	101442.6234999999	111213.1435	41081.135500000164	69954.93399999994	74841.46650000032	185764.0660000004	266595.4895000003	218376.6830000002	190677.6379999999	163341.2715000003	179280.2115000002	-	-	-	1.24028	0.0448032	0.599052	-0.739248	insig	1.50209	0.0102467	0.277125	-1.85139	down	1.37208	0.0329543	0.462606	-1.11215	down
PDN112333	3,4,5-trihydroxy-6-(hydroxymethyl)oxan-2-yl 3-hydroxy-4-methoxybenzoate	Organic acids	Organic acids	C14H18O9	329.09	167.03	330.0951	[M-H]-	2	-	-	3661851.042	4268490.0135000115	3432265.1514999988	2031437.6805	2055290.116499996	2431052.334500004	4639668.438000002	4276889.197000006	5390745.013000009	3600714.115499992	3867174.458000005	3583117.351500016	-	-	-	1.41652	0.0104283	0.573617	-0.801841	insig	1.5399	0.00819661	0.455556	-1.1343	down	1.11982	0.0804331	0.794182	-0.332458	insig
mws0355	Catechin gallate*	Flavonoids	Flavanols	C22H18O10	441.08	169.01	442.09	[M-H]-	3	130405-40-2	-	262509.232	121592.6480000001	134794.9795	429025.8994999996	408681.1509999994	352987.7005000003	363220.9545000009	127046.6780000001	80407.12800000017	142751.8520000001	218064.9630000002	198309.2654999997	-	-	-	1.30345	0.0217486	2.29467	1.19828	up	1.14444	0.134559	2.08647	1.06106	up	0.0701315	0.871985	0.909269	-0.137221	insig
Lcsn000385	Glu-Asn	Amino acids and derivatives	Amino acids and derivatives	C9H15N3O6	260.09	131.05	261.0961	[M-H]-	3	36314-37-1	-	49795.07749999997	60655.99799999997	40812.53349999998	68006.65499999997	72008.94549999997	131428.1325000001	94668.67199999989	82241.1229999999	135697.8175000001	72094.47749999996	93575.93449999996	77183.62250000001	-	-	-	1.11517	0.183267	1.79451	0.843588	insig	0.500756	0.628354	0.868321	-0.2037	insig	1.27452	0.0662008	0.483877	-1.04729	down
Sakn003347	3,4-Dihydroxyphenylethanol-8-O-(β-D-apinosyl(1→3)-D-glucosyl(1→6)]-β-D-glucoside	Phenolic acids	Phenolic acids	C25H38O17	609.2	447.15	610.2109	[M-H]-	3	-	-	46500.01900000006	96926.40400000037	121178.30400000051	254460.78050000052	190710.292	357181.57200000033	155637.8965000006	95726.57050000037	208991.1505	132104.4249999998	131899.1815000003	159460.03350000028	-	-	-	1.26877	0.0484967	3.03227	1.6004	up	1.09732	0.133018	1.7429	0.801488	insig	0.887274	0.183282	0.574783	-0.79891	insig
Wasdn02728	Strophanthobiose	Others	Others	C13H24O9	323.14	59.01	324.142	[M-H]-	2	7724-04-1	-	357719.8299999993	389447.5690000001	355537.04099999927	317986.7845000013	249738.5705000005	302963.1345000007	602379.228000001	675497.5795000008	746618.0530000012	440424.9179999982	461482.2125000007	518537.6979999999	-	-	-	1.22211	0.0448356	0.789594	-0.340818	insig	1.53803	0.00402991	0.430077	-1.21733	down	1.3981	0.01332	0.544681	-0.876516	insig
MW0143776	Aminodeoxyfutalosine	Nucleotides and derivatives	Nucleotides and derivatives	C19H19N5O6	472.13	59.01	413.1335	[M+CH3COO]-	3	-	C20773	29377.60299999987	37377.10550000003	44984.25199999999	256360.27449999988	180469.10200000013	315241.6789999999	66953.76400000008	64540.46949999969	63396.80849999997	55363.0564999997	76481.32949999985	88076.77200000004	ko00130,ko01100,ko01110,ko01240	C20773	-	1.44967	0.0304081	6.73061	2.75074	up	1.52506	0.0413056	3.85893	1.9482	up	1.3103	0.0208649	0.573341	-0.802535	insig
Wacyn03685	Dehydroepigallocatechin 6-C-Glucoside-3'-C-arabinoside	Flavonoids	Flavanols	C26H30O15	581.15	239.06	582.1585	[M-H]-	1	-	-	317806.56100000057	211416.6374999999	162964.4054999999	238170.79699999982	133106.4319999999	232691.56800000012	427811.6604999997	516484.92250000034	531253.8525000006	312948.6305	344234.3570000002	433210.1294999997	-	-	-	0.321999	0.635607	0.872551	-0.196689	insig	1.44825	0.00351623	0.409318	-1.28871	down	1.27252	0.0122947	0.469105	-1.09202	down
MWSmce499	Secoisolariciresinol diglucoside	Lignans and Coumarins	Lignans	C32H46O16	685.27	523.22	686.2786	[M-H]-	3	158932-33-3	C22584	70744.98699999994	82359.30250000006	117666.66800000009	133747.27649999948	143513.4464999997	127179.7290000003	298671.3559999988	289050.6845000006	217566.12150000012	183894.8375000001	170157.94499999972	209474.8574999997	-	C22584	-	1.18131	0.0748935	1.49366	0.578854	insig	1.50086	0.0311878	0.502231	-0.993578	insig	1.35721	0.00794663	0.336241	-1.57243	down
MW0153739	Met-Abu-OH	Amino acids and derivatives	Amino acids and derivatives	C14H18N2O6S	341.09	205.04	342.0886	[M-H]-	3	-	-	998979.0934999988	1009095.7590000001	1178318.4715	1307191.1920000021	1517218.035499999	2047044.5140000018	2146614.012000002	2470245.348499998	1820179.887499999	1309947.324499998	1531464.3905000018	1500410.3425	-	-	-	1.19262	0.117156	1.52883	0.612428	insig	1.07823	0.147331	0.756785	-0.402045	insig	1.37012	0.0209854	0.495009	-1.01447	down
Lmmn000806	Dimethylmalonic acid	Organic acids	Organic acids	C5H8O4	131.03	87.05	132.0423	[M-H]-	1	595-46-0	-	2185443.158000003	2046849.130000004	2340226.799500001	1108078.682499998	868068.5815000002	841969.1030000001	1035619.2479999991	1064291.208999999	1188018.101499998	1100194.4365	1312946.147500001	1293064.523000001	-	-	-	1.44508	0.000474488	0.428773	-1.22172	down	0.994196	0.200557	0.85711	-0.222448	insig	1.4146	0.00124351	1.99898	0.999267	insig
Wahln03616	Demethylsyringin	Lignans and Coumarins	Lignans	C16H22O9	357.12	195.07	358.1264	[M-H]-	2	-	-	448261.6439999989	1409329.1084999982	1487346.009499999	2115184.696500008	1244809.255000002	2375162.365499996	2746132.793000011	1772995.0704999932	3079854.899999996	2017303.805000005	2043688.139999999	2071066.987999996	-	-	-	0.864177	0.170897	1.71458	0.777854	insig	0.775594	0.299393	0.754727	-0.405973	insig	1.05427	0.0526423	0.440182	-1.18383	down
pme0282	Phthalate	Phenolic acids	Phenolic acids	C8H6O4	165.02	77.04	166.0266	[M-H]-	3	88-99-3	C01606	845883.5740000003	575758.968000001	670851.1520000002	339439.2854999996	273657.0005000004	413392.33550000034	361358.6480000001	470152.0550000007	516373.98900000076	363372.7004999997	500736.89350000117	550313.8835000006	ko01100,ko02010	C01606	MetMap157	1.35511	0.0284247	0.490558	-1.02751	down	1.04409	0.155892	0.761555	-0.392979	insig	1.17333	0.0677367	1.55243	0.634526	insig
pmn001565	Shomaside B	Phenolic acids	Phenolic acids	C27H30O15	593.15	165.05	594.1585	[M-H]-	2	-	-	276372.2729999995	336319.14000000077	317566.1354999996	333421.0155000002	364895.6729999996	335595.055	445614.24350000225	865215.1080000001	590952.4034999986	464986.56850000174	447987.25100000185	457489.35699999967	-	-	-	0.944815	0.183651	1.11143	0.152411	insig	1.30851	0.142115	0.543654	-0.879239	insig	1.23178	0.11624	0.489151	-1.03165	down
Labn002576	Benzyl alcohol rhamnosyl glucosyl glucoside	Phenolic acids	Phenolic acids	C25H38O15	577.21	179.07	578.2211	[M-H]-	3	-	-	44167.479999999974	80252.76250000019	107617.7489999998	136672.583	154071.79949999982	201125.83100000012	166399.5794999996	226930.1214999993	295076.43250000017	139302.1334999997	183662.9009999997	148491.8434999999	-	CM02833	MetMap164	1.19081	0.0313407	2.11978	1.08392	up	1.00166	0.215488	0.714506	-0.484982	insig	1.25237	0.0365864	0.337066	-1.5689	down
mws0102	Indole-5-carboxylic acid	Alkaloids	Plumerane	C9H7NO2	160.04	116.05	161.0477	[M-H]-	3	1670-81-1	-	33082.735500000046	19201.09900000001	11909.68400000013	47287.06350000034	60351.15999999925	60578.88249999994	38997.21100000011	36927.176999999865	30812.443500000063	39553.019500000184	37177.10649999986	47146.702999999914	-	-	-	1.28798	0.0131949	2.62047	1.38982	up	1.41646	0.0245122	1.576	0.656266	insig	1.00242	0.137143	0.601419	-0.733559	insig
Rfn059139	[6-[3,4-dihydroxy-2,5-bis(hydroxymethyl)oxolan-2-yl]oxy-3,4,5-trihydroxyoxan-2-yl]methyl(E)-3-(4-hydroxy-3-methoxyphenyl)prop-2-enoate	Phenolic acids	Phenolic acids	C22H30O14	517.16	193.05	518.1636	[M-H]-	2	-	-	456352.0384999996	394047.4304999992	314295.107	670859.6874999997	318944.1414999997	694641.3100000003	1098518.906499997	1082513.1985	1436260.8730000008	1066319.742999999	1133927.267500002	1234366.174499999	-	-	-	0.770747	0.287793	1.44625	0.532322	insig	1.31929	0.01845	0.465665	-1.10264	down	1.39167	0.0118427	0.32198	-1.63496	down
ZBN0093	Kaempferol 3-sophorotrioside*	Flavonoids	Flavonols	C33H40O21	771.2	609.14	772.2062	[M-H]-	2	80714-53-0	C12635	18361.86499999998	17461.53350000001	10351.85250000001	52400.8625000001	31939.80900000009	60802.78550000017	128180.24050000019	49356.589000000036	113743.0365000001	77215.28349999964	91138.14800000007	84252.58849999997	ko00944,ko01110	C12635	-	1.35835	0.0515971	3.14332	1.65229	up	1.06229	0.172759	0.498296	-1.00493	down	1.33761	0.0762711	0.158525	-2.65721	down
Rfn05303	Makomotine C	Others	Others	C17H30O8	361.19	361.19	362.1941	[M-H]-	1	-	-	748257.7499999999	890959.0660000023	993852.1824999995	1164524.050500004	1035626.45150001	1447416.212499995	590425.4644999994	427339.6069999994	789326.734000003	658232.1709999982	715692.0340000016	640727.0185000007	-	-	-	1.14773	0.0898382	1.38529	0.470189	insig	1.37077	0.019496	2.01847	1.01326	up	1.02301	0.104474	1.45708	0.543076	insig
Lmbn004847	4-Methoxyphenylpropionic acid	Phenolic acids	Phenolic acids	C10H12O3	179.07	146.04	180.0786	[M-H]-	1	-	-	55159.70399999999	57783.901500000036	35445.818000000065	80479.87449999977	72445.76299999989	57852.88200000008	141040.00600000052	272621.03949999966	117455.4375000001	97572.76849999989	112122.7925000002	105294.00999999962	-	-	-	1.08418	0.0982403	1.42044	0.50634	insig	1.32964	0.155146	0.396859	-1.3333	down	1.28863	0.115388	0.279391	-1.83964	down
Rfmb26201	Syringaresinol-4'-O-(6''-acetyl)glucoside	Lignans and Coumarins	Lignans	C30H38O14	621.22	417.16	622.2262	[M-H]-	2	-	-	6642.101500000013	14081.00950000005	16481.30249999994	130840.1149999987	116340.7780000001	182222.5140000004	38786.418999999914	25173.999499999907	32200.85199999995	31527.714999999716	49629.0350000001	46265.96400000039	-	-	-	1.43704	0.020688	11.5417	3.52879	up	1.52705	0.0271315	4.46545	2.15881	up	1.2221	0.0187139	0.386896	-1.36998	down
Rfmb25702	Pinoresinol-4-O-(6''-acetyl)glucoside	Lignans and Coumarins	Lignans	C28H34O12	561.2	357.13	562.205	[M-H]-	1	-	-	41739.46299999993	32332.792	22290.24349999984	17470.64100000009	32919.84499999983	14738.188999999942	31334.348499999815	75313.01699999957	79892.61700000006	47983.63250000063	106366.1909999995	61500.3094999997	-	-	-	0.836283	0.26167	0.675872	-0.565179	insig	1.25711	0.107224	0.349141	-1.51812	down	0.939831	0.182766	0.516578	-0.952941	insig
Lazn003953	Erythro-Guaiacylglycerol-β-dihydroconiferyl Ether glucoside	Lignans and Coumarins	Lignans	C26H36O12	539.21	491.19	540.2207	[M-H]-	3	-	-	62508.93650000004	104301.076	105281.43199999999	153147.3469999999	167649.8805000001	454353.692000001	160869.1659999997	225959.698	224409.1985	175247.4005	180100.99800000002	185796.0974999993	-	-	-	1.12734	0.22769	2.84886	1.51039	up	0.22443	0.636614	1.26817	0.342743	insig	1.28132	0.0160571	0.445148	-1.16764	down
mws2125	Phosphoenolpyruvate	Organic acids	Organic acids	C3H5O6P	166.98	78.96	167.9824	[M-H]-	3	138-08-9	C00074	164585.0300000001	236133.22049999988	205610.6690000001	615786.5744999993	448515.1595000003	596587.8064999997	769541.9734999998	721053.3060000003	570000.8255000005	427454.4590000005	513256.14699999953	604857.7375000004	ko00010,ko00020,ko00400,ko00440,ko00620,ko00710,ko00996,ko00999,ko01100,ko01110,ko01200,ko01230,ko01240	C00074	-	1.43292	0.0127262	2.73926	1.45378	up	0.987401	0.1724	0.806024	-0.311106	insig	1.39736	0.00893865	0.294249	-1.76489	down
mws2118	Phlorizin	Flavonoids	Chalcones	C21H24O10	435.13	167.04	436.1369	[M-H]-	3	60-81-1	C01604	30634.105000000087	49178.945499999885	13799.987999999928	103698.82649999949	66183.8515000002	288830.2079999993	161742.3239999979	114827.31899999971	83662.54200000003	81700.955	88253.82450000025	92829.9315000006	ko00941,ko01110	C01604	-	1.19457	0.217045	4.9001	2.29281	up	0.113235	0.687856	1.27338	0.348664	insig	1.24612	0.0424203	0.259869	-1.94415	down
MWSmce466	4'-Hydroxyacetophenone	Others	Ketone compounds	C8H8O2	135.05	92.03	136.0524	[M-H]-	3	99-93-4	C10700	803095.4829999985	1665991.0929999992	636475.6880000025	311284.9355000015	321015.408	371609.1544999993	228437.4625	198472.935	218093.0364999993	339587.1760000003	380239.6035000001	384586.7670000008	ko01100	C10700	MetMap164	1.2805	0.158841	0.323262	-1.62923	down	1.49974	0.0118717	1.55644	0.63825	insig	1.32625	0.12372	4.8148	2.26748	up
mws1397	Epicatechin gallate*	Flavonoids	Flavanols	C22H18O10	441.08	169.02	442.09	[M-H]-	3	1257-08-5	C22594	308267.0984999998	116147.76450000009	118054.82199999999	392899.81699999963	372104.0479999993	390789.5850000005	387054.0830000009	146278.2330000001	113424.1085000001	198919.0090000001	214654.4960000003	220989.2379999997	-	C22594	MetMap141	1.19751	0.0834196	2.13061	1.09127	up	1.10438	0.187383	1.78706	0.837589	insig	0.200643	0.763396	0.838754	-0.25368	insig
Lmhn004960	7-O-Galloyltricetiflavan	Flavonoids	Flavanols	C22H18O10	441.08	289.07	442.09	[M-H]-	3	-	-	137209.6524999999	42882.20950000001	68707.32299999997	179318.87349999987	166633.5384999998	157551.5720000001	176468.8905000004	61511.9005000001	56003.67000000002	101231.5795	77210.85950000005	77504.03849999988	-	CM01822	MetMap141	1.14158	0.0880418	2.02374	1.01702	up	1.07669	0.214982	1.71269	0.776263	insig	0.189955	0.77232	0.8463	-0.240758	insig
MWS04373g	N-Acetyl-L-tryptophanamide	Amino acids and derivatives	Amino acids and derivatives	C13H15N3O2	244.11	115.05	245.1164	[M-H]-	3	2382-79-8	-	10940.48699999993	31453.75350000004	65256.21250000005	101434.9945	57316.59099999997	107917.08999999991	31499.35649999998	18787.37799999989	31239.32049999996	32999.48899999993	36846.77349999985	38798.36850000004	-	-	-	1.03746	0.0774676	2.47717	1.30869	up	1.43498	0.0523089	3.27096	1.70972	up	0.0889656	0.642329	1.32044	0.401021	insig
Zmdn004052	Aloe emodin-1-O-glucoside	Quinones	Anthraquinone	C21H20O10	431.1	269.05	432.1056	[M-H]-	2	266997-58-4	-	123574.12949999991	220848.9005	181168.081	400495.03400000033	213907.14050000018	405897.7374999993	527928.7279999998	325623.7099999991	542075.4464999994	339638.31049999944	332560.9529999993	378057.79650000075	-	-	-	1.15019	0.104368	1.94124	0.956981	insig	0.825884	0.255479	0.731069	-0.451921	insig	1.29198	0.0388912	0.376598	-1.4089	down
MWSHC20155	Scopoletin	Lignans and Coumarins	Coumarins	C10H8O4	191.04	176.01	192.0423	[M-H]-	3	92-61-5	C01752	108993.4015000001	125831.2614999999	139837.5389999999	129017.2219999997	150728.16249999971	126552.799	272152.8985	293965.6629999995	225740.8424999998	165151.7270000003	203410.9805	189410.6675	ko00999,ko01110	C01752	-	0.593766	0.421904	1.08444	0.116948	insig	1.51185	0.0143743	0.513094	-0.962705	insig	1.37502	0.0102622	0.473142	-1.07965	down
Sasn008742	9,10-dihydroxy-8-oxooctadec-12-enoic acid	Lipids	Free fatty acids	C18H32O5	327.22	309.21	328.225	[M-H]-	2	-	-	7717.577499999943	14623.73900000001	1543.5154999999882	39693.69799999989	15847.544999999991	18897.94250000001	145436.1384999999	49051.429000000186	162988.1045000002	70352.7724999997	74460.35350000032	68921.81100000007	-	-	-	1.07236	0.139592	3.11659	1.63997	up	1.33086	0.111009	0.208236	-2.26371	down	1.27578	0.086602	0.0668153	-3.90368	down
Lmtn002565	1-O-Vanilloyl-beta-D-glucose	Phenolic acids	Phenolic acids	C14H18O9	329.11	167.03	330.0951	[M-H]-	3	-	C20470	45099.04249999999	47026.41349999995	65610.98250000011	97541.77149999989	91905.51199999989	100024.8669999999	234622.13299999948	236625.53550000011	182054.75150000013	147913.7779999999	159764.0194999997	174681.3419999997	-	C20470	-	1.37183	0.0131543	1.83516	0.875909	insig	1.53902	0.0195018	0.443091	-1.17433	down	1.40035	0.00604685	0.241445	-2.05024	down
PDN184787	octadeca-6,10,14-trienoic acid	Lipids	Free fatty acids	C18H30O2	277.22	259.21	278.2246	[M-H]-	2	-	-	20931.515000000058	26384.96300000001	11045.95400000012	335843.93149999646	29792.93999999975	87195.7504999987	28139.455999999882	1998.0691000000259	9990.345500000129	78685.17400000006	79983.14649999897	62193.45850000009	-	-	-	1.13465	0.296363	7.75897	2.95587	up	1.20744	0.280206	11.2847	3.4963	up	0.62039	0.542489	1.45441	0.540435	insig
mws0789	Pinocembrin	Flavonoids	Flavanones	C15H12O4	255.07	151.0	256.0736	[M-H]-	1	480-39-7	C09827	8248.852499999959	27976.61850000006	1649.7704999999921	87759.30500000023	70844.44499999986	1826136.2854999942	200210.4149999993	79512.74850000009	127829.2839999996	240913.4755	249077.4715000002	237449.1784999993	ko00941	C09827	MetMap110	1.17649	0.381044	52.402	5.71155	up	0.37989	0.461999	4.8699	2.28389	insig	1.23553	0.0658912	0.0929334	-3.42766	down
mws0908	Glycitein	Flavonoids	Isoflavones	C16H12O5	283.06	211.04	284.0685	[M-H]-	3	40957-83-3	C14536	21108.16450000009	20421.087999999952	10256.46599999999	12492.29500000005	2051.293199999998	21462.62850000001	28767.521000000062	49294.09949999997	21676.567499999943	25140.64999999998	26355.149500000083	24619.698500000093	ko00943,ko01110	C14536	-	0.610124	0.478977	0.695292	-0.524308	insig	1.06342	0.110357	0.361007	-1.4699	down	0.995468	0.183859	0.519217	-0.945592	insig
Hmgn002038	β-Oxoacteoside	Phenolic acids	Phenolic acids	C29H34O16	637.18	475.14	638.1847	[M-H]-	3	-	-	7577.9465000000355	22377.51449999995	25881.30100000013	89903.42299999946	51048.94799999987	152931.5640000001	46156.476999999715	56225.06350000034	67708.63449999987	39077.38850000012	51788.90750000002	71333.50399999993	-	-	-	1.27197	0.111381	5.26327	2.39596	up	0.874077	0.297469	1.72781	0.788947	insig	1.19727	0.010725	0.328277	-1.60701	down
MWS0618	Pantothenol	Others	Vitamin	C9H19NO4	204.12	71.05	205.1314	[M-H]-	3	16485-10-2	C05944	78610.14050000037	198822.60699999897	38293.27399999994	14211.269999999919	9688.622999999958	13006.144499999951	6579.558000000029	15864.862499999952	25422.91649999991	23066.449000000084	27855.474999999904	23805.62049999983	ko00770	C05944	-	1.30672	0.193638	0.116893	-3.09674	down	0.255651	0.574903	0.771007	-0.375185	insig	1.17374	0.203963	6.59586	2.72156	up
Hmhn000927	Phloroglucinol-1-O-β-D-glucopyranoside	Others	Others	C12H16O8	287.08	125.02	288.0845	[M-H]-	2	-	-	28278.12750000002	30794.88899999998	33494.24950000001	48359.128000000055	43066.597000000016	69602.37350000003	115126.4865	41032.948999999986	109757.719	40538.642500000016	48800.778499999935	53299.03149999988	-	-	-	1.27714	0.10184	1.73958	0.798738	insig	0.793008	0.277698	0.605557	-0.723664	insig	1.17147	0.135845	0.348106	-1.5224	down
Lmbn005662	9(10)-EpOME	Lipids	Free fatty acids	C18H32O3	295.23	171.1	296.2351	[M-H]-	3	16833-56-0	C14825	25817.16899999999	30811.40499999998	6047.082000000119	70511.38799999982	36071.912999999935	45437.72750000008	45394.89800000058	21577.29350000029	35165.51049999983	56379.98149999949	64165.99199999991	76255.71350000103	ko00591,ko01100	C14825	-	1.0651	0.085751	2.42552	1.27829	up	0.90247	0.259776	1.48839	0.573755	insig	0.737531	0.268631	0.613639	-0.704538	insig
PDN178609	3,6,7-trihydroxy-8-methoxy-2-phenyl-4H-chromen-4-one	Flavonoids	Flavonols	C16H12O6	299.06	136.99	300.0634	[M-H]-	2	-	-	4183.763000000018	14949.81499999999	6321.3884999999755	182299.2030000003	62595.32449999999	127853.6589999993	124732.62349999971	249908.9294999989	216527.4640000004	189283.55799999982	200084.16949999912	191467.14899999998	-	-	-	1.41049	0.0776226	14.6434	3.87218	up	0.886311	0.226775	0.630527	-0.665369	insig	1.38634	0.036314	0.0430587	-4.53755	down
Wbmn002185	6-Hydroxy-4-(4-hydroxy-3-methoxyphenyl)-7-methoxy-naphtho[2,3-c]furan-1,3-dione-1	Lignans and Coumarins	Lignans	C20H14O7	365.06	167.03	366.074	[M-H]-	3	-	-	35264.13449999998	28609.66400000016	35887.98849999995	9517.751	6535.846999999996	12927.090999999971	38988.71799999997	33032.468000000066	46514.36050000021	24721.85549999996	20254.55500000012	22613.124500000173	-	-	-	1.41543	0.00168049	0.290499	-1.7834	down	1.5112	0.00726733	0.244489	-2.03216	down	0.804616	0.255214	0.841619	-0.248761	insig
Zbjn005825	Kaempferide-3-O-(6'-O-acetyl)glucoside*	Flavonoids	Flavonols	C24H24O12	503.12	299.06	504.1268	[M-H]-	1	-	-	257069.8145000008	373354.1975000005	103103.47000000029	424469.9605	218557.6745	956505.741999998	682716.0599999953	2057563.612499999	648671.7264999994	527051.785	1036631.481999998	1151553.6265	-	CM00475	MetMap114	0.815388	0.319646	2.1806	1.12473	insig	0.906467	0.333259	0.471985	-1.08319	insig	1.17083	0.193863	0.216447	-2.20792	down
pme3443	Sinapoyl aldehyde	Phenolic acids	Phenolic acids	C11H12O4	207.07	192.04	208.0736	[M-H]-	3	4206-58-0	C05610	19477.32500000004	44264.518	20859.80600000004	122542.27850000029	73115.78149999959	157648.0530000001	140358.5290000007	124503.6599999999	216871.51150000078	100180.3055	123394.3964999999	162178.8714999993	ko00940,ko01100,ko01110	C05610	MetMap153	1.35063	0.0557699	4.17611	2.06216	up	0.806146	0.319867	0.733405	-0.447317	insig	1.35628	0.0353208	0.175619	-2.50948	down
Wbtn005483	1,3,6-trihydroxy-2,5,7-trimethoxyxanthen-9-one	Flavonoids	Other Flavonoids	C16H14O8	333.06	165.02	334.0689	[M-H]-	3	-	-	13666.1025	4095.400499999956	7863.648500000022	13813.995500000148	10237.405000000079	7942.272499999986	33496.071500000064	30661.67149999995	14127.40200000005	69396.58000000016	76140.14699999972	82825.28000000028	-	-	-	0.565954	0.557903	1.24853	0.320226	insig	1.25522	0.115963	0.408681	-1.29095	down	1.13414	0.083108	0.327331	-1.61118	down
Lmsn003628	6'-O-Sinapoylsucrose*	Phenolic acids	Phenolic acids	C23H32O15	547.17	223.06	548.1741	[M-H]-	3	-	-	8182.732999999997	11276.80199999997	17367.317999999992	21454.557000000008	20213.31049999999	22065.03199999997	61226.29749999987	35967.7795	96001.71150000012	47681.7505	48073.57150000007	58404.09550000004	-	-	-	1.17931	0.0744426	1.73061	0.79128	insig	1.37778	0.131199	0.329888	-1.59995	down	1.31057	0.0924003	0.190619	-2.39123	down
PDN173546	5,6-dihydroxy-3,7-dimethoxy-2-phenylchromen-4-one*	Flavonoids	Flavonols	C17H14O6	313.07	283.03	314.079	[M-H]-	1	73213-67-9	-	7933.01100000002	7249.108999999998	3854.903999999993	224754.59050000052	7684.9725000000135	3560048.264500005	31513.716000000135	72265.88799999976	54401.243500000186	182216.6475	200297.5120000001	189610.4139999991	-	-	-	1.02529	0.388103	199.216	7.63819	up	0.516723	0.402514	23.9756	4.5835	insig	1.3674	0.0574649	0.12035	-3.0547	down
Zbsn005918	Chrysoeriol-7-O-(6''-acetyl)glucoside*	Flavonoids	Flavones	C24H24O12	503.12	299.06	504.1268	[M-H]-	1	-	-	287993.6470000002	428821.9570000008	184820.99450000038	1015402.6985	376569.5904999988	1094377.853999998	1150709.306499996	3098725.6925000064	1296438.8020000008	1154682.390499998	1158236.345499997	1182486.1495	-	CM00231	MetMap106	1.14372	0.135913	2.7576	1.46341	up	1.04036	0.240105	0.448324	-1.15739	down	1.30964	0.130344	0.162578	-2.6208	down
Safn002037	2-[4-[(1R,2R)-1,2-dihydroxypropyl]phenoxy]-6-(hydroxymethyl)oxane-3,4,5-triol	Organic acids	Organic acids	C15H22O8	329.12	167.07	330.1315	[M-H]-	3	-	-	3273408.5934999986	3759199.05550001	3115167.640500002	1654379.2650000018	1742084.310499996	1974819.7605000031	3934987.9489999996	4040597.010000008	5045945.52750001	3000772.2819999917	3535950.391000008	3252872.1135000163	-	-	-	1.44443	0.00566481	0.529306	-0.917825	insig	1.5439	0.0138492	0.412492	-1.27756	down	1.13285	0.0954076	0.779307	-0.359736	insig
MEDP1667	Phe-Glu	Amino acids and derivatives	Amino acids and derivatives	C14H18N2O5	293.09	59.01	294.1216	[M-H]-	3	3617-45-6	-	86610.13049999997	82864.4490000002	67597.40299999989	7379217.875499994	9153954.718499992	6324213.766500007	792152.0775000006	1126102.469000001	250087.62599999981	1739844.830000001	1519884.9955000032	992960.0530000029	-	-	-	1.48503	0.0117756	96.4154	6.59119	up	1.47854	0.00904771	10.5414	3.398	up	1.3045	0.127695	0.109333	-3.1932	down
Lazn002346	Erythro-Guaiacylglycerol-β-threo-syringylglycerol Ether glucoside	Lignans and Coumarins	Lignans	C27H38O15	601.21	439.16	602.2211	[M-H]-	2	-	-	25515.95999999997	32848.989999999845	41475.212499999885	250847.48350000012	134677.9229999995	341174.7690000014	64028.049500000176	45047.65749999997	80787.40100000013	61523.293500000174	97644.72699999981	72435.03599999996	-	-	-	1.41326	0.0721221	7.27864	2.86367	up	1.40617	0.0917128	3.8275	1.9364	up	1.1761	0.0835642	0.525853	-0.927267	insig
Jmgn002726	C-glucosyl-C-arabinosyl-2-hydroxynaringenin	Flavonoids	Flavanones	C26H30O15	581.15	329.06	582.1585	[M-H]-	2	-	-	146374.0165000002	74000.07749999993	62587.102999999835	118812.6074999999	69397.18999999983	106326.0095	219535.15499999968	259062.04000000012	283539.3960000003	119944.1059999999	163760.00249999992	211553.64749999988	-	-	-	0.231011	0.905852	1.04091	0.0578388	insig	1.47995	0.00334649	0.386461	-1.37161	down	1.2759	0.00999794	0.371274	-1.42945	down
Zbfn003602	3'-p-Coumaroyl-1',3,6'-triacetyl-sucrose	Phenolic acids	Phenolic acids	C27H34O16	613.18	145.03	614.1847	[M-H]-	3	-	-	2544.2289999999953	12152.607000000029	11150.33499999997	155228.9170000004	120309.0250000005	267683.0139999983	31208.663000000084	30112.240500000215	26046.627499999962	46854.40200000021	63855.33599999973	49394.7619999996	-	-	-	1.3983	0.059855	21.0167	4.39346	up	1.5135	0.0758092	6.21765	2.63637	up	1.16358	0.00944804	0.295844	-1.75709	down
Zbpn004570	Phloretin-2'-O-(6''-O-rhamnoside)glucoside	Flavonoids	Chalcones	C27H34O14	581.19	273.08	582.1949	[M-H]-	3	-	-	13236.054500000042	8204.761499999977	14819.708000000042	19584.466999999968	15102.302999999969	41881.175500000085	29655.34799999985	10404.11500000004	19490.30599999999	9522.523500000025	19226.242500000033	17017.60899999999	-	-	-	1.00331	0.242646	2.11161	1.07834	up	0.412547	0.604035	1.28578	0.362645	insig	0.751907	0.296123	0.608911	-0.715696	insig
mws0921	4-Coumaryl alcohol	Others	Alcohol compounds	C9H10O2	149.06	131.05	150.0681	[M-H]-	3	3690-05-9	C02646	21878.000000000033	24837.92750000002	7194.701999999987	11028.05450000001	28670.18700000005	47816.28899999984	56772.32849999992	129205.50150000039	72418.45000000004	39032.542500000134	56151.984000000026	41662.40150000022	ko00940,ko01100,ko01110	C02646	MetMap166,MetMap170	0.530069	0.417728	1.62333	0.698953	insig	1.22635	0.105556	0.338683	-1.56199	down	1.25129	0.0825963	0.208635	-2.26094	down
MWStz539	Chrysoeriol-7-O-glucoside	Flavonoids	Flavones	C22H22O11	461.11	299.06	462.1162	[M-H]-	2	19993-32-9	-	75439.75449999978	109187.9424999999	102931.2640000002	539322.1529999999	244181.7090000007	844197.1454999987	976080.3890000008	1430889.3314999992	716515.5025000024	670654.8489999991	692111.0930000015	636241.521999999	-	-	-	1.34568	0.122672	5.66041	2.50091	up	1.05811	0.142363	0.521117	-0.940321	insig	1.40483	0.0451635	0.0920635	-3.44123	down
Zmyn003709	(3-acetoxy-4-hydroxy-5-(hydroxymethyl)-2-((3,4,5-trihydroxy-6-(hydroxymethyl)tetrahydro-2H-pyran-2-yl)oxy)tetrahydrofuran-2-yl)methyl (E)-3-(4-hydroxy-3-methoxyphenyl)acrylate	Phenolic acids	Phenolic acids	C24H32O15	559.17	341.11	560.1741	[M-H]-	2	-	-	2523.763600000001	2523.763600000001	12618.818000000001	53145.46300000006	25586.44599999997	88943.43250000004	70954.91899999975	40383.338999999934	102905.024	35560.72850000003	45693.70750000013	59011.81	-	-	-	1.29764	0.107832	9.49123	3.2466	up	0.504198	0.578906	0.78264	-0.353579	insig	1.30703	0.0636726	0.0824593	-3.60017	down
Saln005928	Pandangolide 1a	Others	Others	C12H20O5	243.12	199.13	244.1311	[M-H]-	3	-	-	4316.378199999987	4316.378199999987	4316.378199999987	85875.38850000035	44205.58700000013	130047.74899999991	21902.100500000048	21598.004499999908	21581.89099999994	27479.189999999962	23711.21600000007	23855.07749999997	-	-	-	1.45239	0.0798009	20.0885	4.3283	up	1.40826	0.119761	3.99694	1.9989	up	1.43212	3.59215e-05	0.198966	-2.3294	down
Zmhn002227	4-O-beta-D-Glucosyl-sinapate	Phenolic acids	Phenolic acids	C17H22O10	385.11	223.06	386.1213	[M-H]-	3	-	C02919	13624.42149999999	2639.5666	2639.5666	13520.601499999972	13197.833	15568.961499999969	34165.49300000008	40441.65549999991	51088.41649999991	24121.452000000085	40472.91950000003	31073.035500000064	-	C02919	MetMap153	1.06786	0.1625	2.23701	1.16157	up	1.53683	0.0278771	0.336427	-1.57163	down	1.27693	0.0056592	0.150392	-2.7332	down
WaYn003112	Erythro-Guaiacylglycerol-β-threo-syringylglycerol Ether	Lignans and Coumarins	Lignans	C21H28O10	439.16	195.07	440.1682	[M-H]-	3	1313434-74-0	-	6869.109499999985	6777.826999999958	12936.578000000001	18586.25650000008	13971.655500000019	17022.82699999997	22236.22849999999	20582.43649999992	42065.66599999987	26192.708000000068	24760.01899999993	28010.50199999995	-	-	-	1.20893	0.0424842	1.86509	0.899248	insig	1.12293	0.227343	0.584098	-0.775718	insig	1.25759	0.0962549	0.313173	-1.67497	down
mws1505	Phenethyl caffeate	Phenolic acids	Phenolic acids	C17H16O4	283.1	135.04	284.1049	[M-H]-	3	104594-70-9	C10484	6498.941099999992	6498.941099999992	6498.941099999992	73936.37999999983	32494.70549999996	87690.37850000025	37744.066000000064	54116.81200000025	53052.96099999988	60923.907499999885	50249.83199999981	51141.760000000046	-	C10484	MetMap168	1.43474	0.0724949	9.95657	3.31565	up	0.48765	0.430938	1.33956	0.421764	insig	1.42206	0.0156326	0.134541	-2.89388	down
ZBN0406	Kaempferol triglucoside*	Flavonoids	Flavonols	C33H40O21	771.2	609.15	772.2062	[M-H]-	2	-	-	8721.582499999997	16473.14850000002	20200.01299999989	43661.70100000012	43558.53850000007	42393.59199999997	104165.8775000001	55229.04900000008	84868.25350000014	87790.79749999974	70880.22749999996	90379.1134999999	-	-	-	1.3451	0.0132215	2.85526	1.51362	up	1.33096	0.115083	0.530632	-0.914217	insig	1.34413	0.0370653	0.185844	-2.42784	down
Lcfn266635	17-methoxycarbonyl-14-heptadecaenyl-4-hydroxy-3-methoxycinnamate	Others	Others	C28H42O6	473.29	175.04	474.2981	[M-H]-	3	-	-	816.0082000000031	816.0082000000031	816.0082000000031	5610.171000000105	5589.930999999991	15335.503999999852	18681.807500000043	5130.394500000062	20096.262499999968	4080.041000000015	6060.855000000027	6126.250000000019	-	-	-	1.41671	0.131814	10.8396	3.43824	up	0.614317	0.379361	0.604339	-0.72657	insig	1.36367	0.101355	0.0557529	-4.16481	down
MWStz396	Gingerglycolipid A	Lipids	Glycerol ester	C33H56O14	675.36	397.13	676.367	[M-H]-	2	145937-22-0	-	2134.247999999992	3856.691499999991	4213.065499999975	6999.639000000003	7111.607500000003	10234.27100000006	9564.306499999868	7000.454499999979	6620.173000000021	8116.1060000000025	11462.593000000059	11149.611499999952	-	-	-	1.28884	0.0270814	2.38588	1.25452	up	0.200232	0.797149	1.05006	0.0704685	insig	1.2437	0.0227567	0.440114	-1.18405	down
Yyyn008289	5,3'-Dihydroxy-7,4'-Dimethoxyflavone	Flavonoids	Flavones	C17H14O6	313.07	298.05	314.079	[M-H]-	1	32174-62-2	-	6028.642500000039	7789.243000000013	3716.3329999999874	187022.4465000002	10055.1295	2536450.516000006	26189.58450000013	53346.13399999996	35997.47900000018	145319.9844999999	158998.6064999998	148368.28699999928	-	-	-	1.07901	0.381937	155.897	7.28445	up	0.650709	0.396007	23.6601	4.56438	insig	1.36775	0.0514988	0.151768	-2.72006	down
Lmmn005168	Siegesbeckic acid	Terpenoids	Ditepenoids	C20H32O4	335.22	335.22	336.2301	[M-H]-	3	-	-	14283.846000000041	11332.93349999993	6296.950999999979	15628.836999999941	11841.623500000058	1259.390199999996	121045.3810000006	119070.9685000003	67240.52899999963	70275.22350000014	67638.53200000036	54144.115000000085	-	-	-	0.38232	0.841802	0.900235	-0.151627	insig	1.34268	0.0283999	0.0934739	-3.41929	down	1.38358	0.0329873	0.103833	-3.26767	down
WaYn005835	Tremuloidin*	Phenolic acids	Phenolic acids	C20H22O8	389.12	121.03	390.1315	[M-H]-	3	529-66-8	-	7574.705500000011	7535.574999999977	21834.10299999996	7800.79699999998	11862.26100000009	11903.38199999991	28259.477000000014	30616.972500000098	33617.836499999954	19648.39300000013	23088.008499999916	18092.16649999988	-	CM02843	MetMap164	0.131346	0.74758	0.854431	-0.226963	insig	1.52449	0.000648416	0.34128	-1.55097	down	1.17621	0.0489083	0.399423	-1.32401	down
Lhyp112511	Rumphioside B	Terpenoids	Ditepenoids	C28H38O13	581.22	329.14	582.2312	[M-H]-	2	-	-	17141.02800000009	30268.74050000003	17595.09	42621.320500000016	28604.80150000003	51201.59449999999	33500.33999999997	41306.00249999993	68629.81100000006	33291.604999999974	32108.703999999932	36216.81749999982	-	-	-	1.18036	0.0820319	1.88336	0.913311	insig	0.40434	0.611379	0.853535	-0.228478	insig	1.16685	0.119474	0.453197	-1.14179	down
Sasn002878	Methylgrandifloroside	Flavonoids	Chalcones	C26H32O13	551.18	389.12	552.1843	[M-H]-	2	-	-	33172.17699999994	41876.270999999986	62286.85600000009	6340.524900000006	31702.62450000003	60058.50150000001	59086.206500000175	79360.9244999999	134761.3814999998	64411.88399999997	100908.7420000002	105742.3965000003	-	-	-	0.681673	0.512681	0.714322	-0.485353	insig	1.08781	0.109325	0.359072	-1.47765	down	1.05324	0.173278	0.502676	-0.9923	insig
Lkmn122707	5a,9-dimethyl-3-methylene-2-oxo-2,3,3a,4,5,5a,6,7,9a,9b-decahydronaphtho[1,2-b]furan-6-yl hydrogen sulfate	Terpenoids	Sesquiterpenoids	C15H20O6S	327.09	96.96	328.0981	[M-H]-	2	-	-	111002.24700000019	70713.94099999982	112527.881	1162755.342499999	902435.2565000008	732101.8514999999	22542.874500000067	27454.84150000001	19233.108999999942	169781.8130000003	181892.5674999999	121213.46750000029	-	-	-	1.46376	0.0207483	9.50671	3.24895	up	1.5705	0.0184092	40.4053	5.33647	up	1.39106	0.0286803	4.25019	2.08753	up
Zbfn003830	3'-p-Coumaroyl-2,3,6'-triacetyl-sucrose	Phenolic acids	Phenolic acids	C27H34O16	613.18	145.03	614.1847	[M-H]-	3	-	-	3149.377499999997	13365.532000000081	15762.02949999998	151044.4039999994	107541.0109999999	331821.9835000008	32961.3360000001	24228.40200000004	30077.914499999963	45078.244999999944	44056.43699999994	63783.3085000005	-	-	-	1.36921	0.113043	18.2919	4.19314	up	1.46321	0.134409	6.76548	2.75819	up	1.08114	0.0220155	0.369861	-1.43494	down
Wmhn008845	Questinol	Quinones	Anthraquinone	C16H12O6	299.06	256.04	300.0634	[M-H]-	2	35688-09-6	C17811	16091.07589999999	16091.07589999999	16091.07589999999	183037.6990000002	80455.37949999995	175199.9534999997	104765.4199999999	509633.9260000007	184382.96399999948	188910.8919999997	212639.02749999968	188527.14049999922	-	C17811	-	1.44641	0.0585834	9.08771	3.18392	up	0.619714	0.43714	0.549202	-0.864591	insig	1.34671	0.180791	0.0604335	-4.04851	down
pmb3062	1-O-Eudesmoylquinic acid	Phenolic acids	Phenolic acids	C17H22O10	385.11	151.1	386.1213	[M-H]-	3	-	-	39971.762000000046	208796.1890000004	318035.0645	842405.6264999995	118619.65199999999	1654075.1985000009	39663.47200000007	22488.98249999997	32590.62149999996	264005.2964999998	152520.3895000002	235663.4790000002	-	-	-	0.830875	0.261583	4.61377	2.20595	insig	1.36721	0.19866	27.602	4.7867	up	1.08135	0.190702	5.98253	2.58076	up
Zbtn004994	Sieboldin	Flavonoids	Chalcones	C21H24O11	451.12	289.07	452.1319	[M-H]-	3	18777-73-6	-	13988.7115	10342.86850000001	9096.818000000003	17282.32649999994	14591.80549999999	26931.43999999997	1908894.402500001	1908877.1979999992	3292045.9049999868	1407160.063000001	1592571.985	1547066.974500003	-	-	-	1.14991	0.140109	1.75915	0.814879	insig	1.56853	0.0363853	0.00827104	-6.91772	down	1.42767	0.0361452	0.00470172	-7.73259	down
mws0154	Shikimate	Organic acids	Organic acids	C7H10O5	173.05	93.03	174.0528	[M-H]-	3	138-59-0	C00493	11804.2865	11849.3325	23379.51850000001	32555.19249999998	29706.85	42117.9965	18429.754	21692.96350000001	33387.607499999984	30181.859500000028	20058.24150000002	27216.165499999992	ko00400,ko00996,ko00999,ko01100,ko01110,ko01230,ko01240	C00493	-	1.25597	0.0237245	2.21929	1.1501	up	1.04412	0.158163	1.41994	0.505827	insig	0.896279	0.214227	0.639817	-0.644269	insig
MWSmce230	Methyl gallate	Phenolic acids	Phenolic acids	C8H8O5	183.03	124.02	184.0372	[M-H]-	3	99-24-1	-	18260.42750000001	12564.61549999998	14036.95700000001	22028.639999999916	36512.3415	58162.20499999992	41990.12849999991	20877.3415	10751.2715	36163.2705000001	34535.63700000002	36478.530499999964	-	CM02431	MetMap157	1.20878	0.146825	2.60138	1.37928	up	0.7539	0.362683	1.58524	0.664699	insig	0.572711	0.407464	0.609383	-0.714579	insig
Wahln04469	Justiciresinol xyloside	Lignans and Coumarins	Lignans	C26H34O11	581.22	329.14	522.2101	[M+CH3COO]-	2	-	-	13376.561000000029	16573.921000000002	17631.513	35867.441499999935	21807.76700000007	38085.371	24660.94450000023	64462.143	254534.4444999995	23763.98100000011	64364.339000000036	60700.07849999987	-	-	-	1.28868	0.079788	2.01254	1.00902	up	0.838501	0.364103	0.278651	-1.84347	insig	1.07435	0.298639	0.138458	-2.85248	down
ZBN0218	Tricin-5-O-Glucoside	Flavonoids	Flavones	C23H24O12	491.12	329.07	492.1268	[M-H]-	3	32769-00-9	-	33930.32700000002	39658.53600000013	29805.003000000117	36717.566000000086	50878.00100000009	50279.49200000005	140214.2235000002	70250.14449999992	173569.6750000002	126586.06949999981	82965.02299999981	77799.79099999984	-	-	-	1.06846	0.115722	1.33349	0.415211	insig	1.34706	0.111336	0.359018	-1.47787	down	1.30744	0.0903194	0.269231	-1.89308	down
mws0566	4-Methylcatechol	Others	Others	C7H8O2	123.05	108.02	124.0524	[M-H]-	3	452-86-8	C06730	1861.059799999998	12342.576499999981	1861.059799999998	22463.926500000096	28892.20850000004	22475.55949999993	9305.29899999999	19193.722499999967	16545.71399999994	19828.63100000001	14027.96799999999	15390.52950000001	ko01100	C06730	-	1.25802	0.0145177	4.5959	2.20035	up	1.17479	0.0640212	1.63907	0.712882	insig	1.04876	0.104282	0.356639	-1.48746	down
Cmsn002349	Cornuside II	Terpenoids	Monoterpenoids	C34H50O20	777.29	615.24	778.2895	[M-H]-	2	-	-	757.4000000000012	3787.000000000007	19557.82399999984	30460.39749999993	44598.9369999998	50930.81200000019	427591.6634999985	355140.12350000045	402564.65049999976	193615.1585000004	245820.0120000005	200071.79599999948	-	-	-	1.13846	0.0156132	5.22732	2.38607	up	1.56173	0.00199273	0.106294	-3.23387	down	1.32419	0.00168254	0.0203343	-5.61994	down
Wasn006047	Glucosyl 10,11-dihydroxy-2,6-farneSadienoate	Terpenoids	Sesquiterpenoids	C21H36O9	431.23	251.17	432.2359	[M-H]-	3	-	-	128324.2704999999	99447.87650000057	68882.13649999994	7151.59410000004	7151.59410000004	7151.59410000004	35757.9705000002	54229.51800000024	49036.80149999995	48926.52049999988	47345.78449999981	58738.99149999999	-	-	-	1.46794	0.0332638	0.0723225	-3.78941	down	1.56263	0.0191322	0.154324	-2.69597	down	1.2289	0.0805713	2.13383	1.09345	up
MWS80006	9-Hydroperoxy-9Z,11E-Octadecadienoic Acid	Lipids	Free fatty acids	C18H32O4	311.22	293.21	312.2301	[M-H]-	2	-	-	4445.235500000023	23968.72999999979	4445.235500000023	83087.9900000004	22226.177500000118	31346.120500000136	225539.6435000013	84916.42099999965	215796.327500002	118056.4645000006	121975.67649999811	115146.3619999989	-	-	-	1.15901	0.202122	4.15897	2.05622	up	1.27497	0.0872777	0.259686	-1.94516	down	1.32324	0.0655118	0.06244	-4.00139	down
Waln011524	1-(2,3-dihydroxypropoxy)-3-(((2-(dimethylamino)ethoxy)(hydroxy)phosphoryl)oxy)propan-2-yl palmitate	Lipids	LPE	C26H54NO9P	554.35	255.23	555.3536	[M-H]-	1	-	-	1298.220099999983	6878.252000000044	6491.100499999915	10965.20000000011	18771.56499999994	11516.27500000002	7576.070500000005	10119.10499999999	9671.515000000069	12498.47149999997	18478.493499999968	12675.62150000006	-	-	-	1.0817	0.0513772	2.81253	1.49187	up	1.11637	0.200308	1.50742	0.592079	insig	0.872038	0.128652	0.535964	-0.899791	insig
pmb4777	4-Hydroxy-7-methoxycoumarin-β-rhamnoside	Lignans and Coumarins	Coumarins	C16H18O8	337.09	161.05	338.1002	[M-H]-	3	-	-	2541.60899999999	2541.60899999999	2541.60899999999	16172.70849999991	17760.55850000008	12708.044999999951	58357.08049999945	31827.84149999997	77143.62700000012	21475.09399999968	22607.89550000012	32397.167000000216	-	-	-	1.47912	0.0129015	6.11703	2.61283	up	1.42669	0.0903952	0.278741	-1.843	down	1.41224	0.0559085	0.045568	-4.45584	down
Hmln002996	β-Hydroxyacteoside	Phenolic acids	Phenolic acids	C29H36O16	639.19	621.18	640.2003	[M-H]-	3	95587-86-3	-	4365.567299999994	4365.567299999994	27774.86099999996	22319.01649999978	21827.83649999997	42477.140499999936	62714.9969999997	44801.817000000374	75458.54649999997	32901.167500000185	63400.74650000005	44124.26699999994	-	-	-	0.981914	0.18319	2.37287	1.24663	insig	1.30962	0.0492462	0.473419	-1.07881	down	1.2018	0.0150361	0.199513	-2.32544	down
Lmyn006922	Sakuranin	Flavonoids	Flavanones	C22H24O10	447.13	285.08	448.1369	[M-H]-	1	529-39-5	C17391	7143.703499999987	6559.347000000038	975.3444000000014	4876.722000000007	6256.200499999957	19468.535499999933	14989.728499999952	14317.187499999942	34622.469499999934	13678.00749999998	12849.263	11713.66399999994	-	C17391	-	0.727174	0.378263	2.0848	1.05991	insig	1.01683	0.251037	0.478676	-1.06288	down	1.10708	0.123065	0.229603	-2.12279	down
Zbn009125	6-Hydroxyanthragallol-1,3-dimethylether	Quinones	Anthraquinone	C16H12O6	299.06	269.01	300.0632	[M-H]-	3	-	-	771.0830999999962	771.0830999999962	771.0830999999962	12273.09450000003	4923.2339999999895	13580.555999999971	3855.4154999999823	25648.81249999999	10988.51749999996	11094.899999999958	9044.39300000004	8728.886999999992	-	-	-	1.44192	0.0720418	13.3046	3.73385	up	0.131214	0.67673	0.760059	-0.395816	insig	1.31706	0.18572	0.0571275	-4.12967	down
MWS4285	Lactate	Organic acids	Organic acids	C3H6O3	89.02	71.02	90.0317	[M-H]-	3	113-21-3	C01432	5962.0109999999995	22427.423500000008	5020.065000000001	20970.73800000002	20949.5705	25800.73149999999	21769.52	5673.511499999999	35093.61199999999	19927.845	13037.1405	21242.2685	-	C01432	-	1.0625	0.173027	2.027	1.01935	up	0.443539	0.859127	1.0829	0.114902	insig	0.579746	0.403014	0.534239	-0.904443	insig
pmn001671	Furanofructosyl-α-D-(6-mustard acyl)glucoside*	Phenolic acids	Phenolic acids	C23H32O15	547.17	223.1	548.1741	[M-H]-	3	-	-	9749.082000000006	8392.445999999974	6198.888500000014	18683.34849999999	7970.108499999976	22089.16749999993	64123.41499999986	34553.22000000002	93797.2355000002	40826.45249999998	62529.490500000036	53881.28950000005	-	-	-	1.01549	0.190735	2.00254	1.00183	up	1.34215	0.0996089	0.253243	-1.98141	down	1.36727	0.0813184	0.126461	-2.98324	down
Zmjn004232	1-p-Coumaroyl-3-feruloyl-6'-acetylsucrose	Phenolic acids	Phenolic acids	C33H38O17	705.21	145.03	706.2109	[M-H]-	3	-	-	851.00240000001	851.00240000001	4255.01200000005	4953.486999999926	7126.243999999987	19784.8920000002	17997.73800000005	23974.238499999916	29069.04549999976	14090.21999999999	22358.29049999987	22288.54550000004	-	CM02723	MetMap169	1.15792	0.197687	5.34909	2.41929	up	1.18514	0.0891133	0.448538	-1.1567	down	1.3246	0.0132192	0.0838532	-3.57599	down
Sakn004920	Isolugrandoside	Phenolic acids	Phenolic acids	C29H36O16	639.2	477.16	640.2003	[M-H]-	3	-	-	5880.457399999994	5880.457399999994	5880.457399999994	39077.54300000017	31028.06000000008	63988.66199999975	64725.59950000013	44663.05149999992	62562.99149999976	29402.28699999997	48184.323499999984	36066.073500000086	-	-	-	1.44948	0.0595489	7.60112	2.92621	up	0.803662	0.354165	0.779837	-0.358755	insig	1.42498	0.0149366	0.102595	-3.28497	down
MWStz361	3-O-Methylquercetin	Flavonoids	Flavonols	C16H12O7	315.05	300.03	316.0583	[M-H]-	3	1486-70-0	C04443	1585.181900000001	1585.181900000001	1585.181900000001	22264.43600000005	7925.9095000000025	21941.38900000002	47601.31799999991	35647.38949999989	30152.264000000014	16919.7590000001	24174.71449999998	17399.10349999999	ko00944,ko01110	C04443	-	1.42893	0.0790986	10.9623	3.45448	up	1.20352	0.043571	0.459712	-1.1212	down	1.42706	0.0196353	0.0419357	-4.57568	down
Zmyn002975	3-Feruloyl-sucrose	Phenolic acids	Phenolic acids	C22H30O14	517.16	175.04	518.1636	[M-H]-	3	-	-	27938.43740000005	27938.43740000005	27938.43740000005	217633.5130000009	139692.1870000003	565912.4060000023	533913.2965000003	280832.8675000007	560255.8025000002	346604.608499999	300081.1039999997	317300.7864999991	-	-	-	1.38767	0.166255	11.0151	3.46142	up	0.789586	0.402423	0.671445	-0.574659	insig	1.41473	0.0402642	0.0609565	-4.03608	down
Walbn08698	3-(((2-(dimethylamino)ethoxy)(hydroxy)phosphoryl)oxy)-2-hydroxypropyl oleate	Lipids	LPE	C25H50NO7P	506.32	281.25	507.3325	[M-H]-	1	-	-	7364902.1014999915	1345268.533999986	733550.0885000022	1090834.441500002	1829582.300000004	1020587.366999999	2337198.885499995	3989804.4960000315	1760545.076000002	1058281.604500002	1211030.2780000009	925650.0060000048	-	-	-	0.408803	0.477926	0.417315	-1.26079	insig	1.18612	0.163771	0.487293	-1.03714	down	0.263219	0.854597	1.16769	0.223653	insig
Lmtn003441	2-Acetyl-3-hydroxyphenyl-1-O-glucoside	Others	Others	C15H20O7	311.11	149.06	312.1209	[M-H]-	2	-	-	6696.3565000000135	6696.3565000000135	6696.3565000000135	67009.24449999993	33481.78250000008	72957.22149999999	216004.9420000004	174025.1989999999	192256.76900000032	96062.56699999992	124468.53400000019	114190.8309999999	-	-	-	1.44949	0.0532088	8.63396	3.11002	up	1.46527	0.00139928	0.297874	-1.74722	down	1.43133	0.00417951	0.0345003	-4.85725	down
Zbsn009679	Velutin (5,4'-dihydroxy-7,3'-dimethoxyflavone)*	Flavonoids	Flavones	C17H14O6	313.07	283.03	314.079	[M-H]-	1	25739-41-7	-	7747.545999999991	1549.509199999998	12372.798	96331.08449999966	50023.97699999996	77285.97999999986	67306.39800000045	343604.4115	115181.2275000001	131958.3575000001	172980.3589999998	136293.36750000028	-	CM00934	MetMap121	1.3162	0.0320519	10.3204	3.36742	up	0.852389	0.358258	0.425099	-1.23413	insig	1.2818	0.187158	0.0411902	-4.60155	down
Wayn000504	Malic acid-1-O-diglucoside	Organic acids	Organic acids	C16H26O15	457.12	341.11	458.1272	[M-H]-	3	-	-	1732.2728000000009	1732.2728000000009	8661.364000000005	38172.010500000026	63937.336000000076	51639.87950000002	35799.545000000064	39790.26400000005	28071.457000000002	24495.78199999998	27376.9565	23394.89549999997	-	-	-	1.36596	0.0169466	12.6794	3.66441	up	1.13809	0.140341	1.48319	0.568702	insig	1.30161	0.00300656	0.116976	-3.09571	down
Waxn005373	1,5-O-dicaffeoyl-3-O-dimethylmalyl-quinic acid	Phenolic acids	Phenolic acids	C31H32O16	659.17	497.13	660.1696	[M-H]-	3	-	-	7924.761499999949	11043.350500000019	15002.40000000002	1584.95229999999	1584.95229999999	1584.95229999999	33577.07150000022	15966.0469999999	27812.26200000014	36141.22800000016	19785.1689999999	24954.19399999984	-	-	-	1.46475	0.0414898	0.13997	-2.83681	down	1.55354	0.0429512	0.0614677	-4.02403	down	1.16498	0.0931147	0.439149	-1.18722	down
Lmdn003665	Farrerol-5,7-di-O-glucoside	Flavonoids	Flavanones	C29H36O15	623.2	299.09	624.2054	[M-H]-	2	-	-	74781.69990000049	74781.69990000049	74781.69990000049	1037109.070000004	373908.4995000024	1381825.715499989	622208.1754999999	1488707.542500019	1037446.7305	661356.1695000047	873291.8949999944	759626.0939999934	-	-	-	1.41241	0.101492	12.4489	3.63794	up	0.337995	0.775338	0.887078	-0.172867	insig	1.40447	0.0600278	0.0712577	-3.81081	down
Lmsn006046	2,3,19,23-Tetrahydroxyurs-12-en-28-oic acid-28-O-glucoside	Terpenoids	Triterpene Saponin	C36H58O11	665.39	503.34	666.3979	[M-H]-	3	-	-	5501.180999999852	5501.180999999852	5501.180999999852	74603.63500000002	27505.904999999257	111485.6354999995	53451.52950000008	100242.56000000039	116964.27449999981	48781.03600000018	50636.84849999978	57047.13349999994	-	-	-	1.40592	0.113926	12.9424	3.69403	up	0.53884	0.572734	0.789169	-0.341594	insig	1.41057	0.0468286	0.0609756	-4.03563	down
Rln001789	4'-Methylisoscutellarein 8-(2''-sulfoglucoside)	Flavonoids	Flavones	C22H22O14S	541.07	541.07	542.073	[M-H]-	2	-	-	19696.43539999998	19696.43539999998	19696.43539999998	311029.48150000017	98482.17699999992	510725.61249999976	468952.6805000028	2543430.619499999	1099533.3925000029	477588.9320000003	670290.6979999996	817379.6369999968	-	-	-	1.38865	0.137374	15.5737	3.96104	up	1.16475	0.222264	0.223798	-2.15973	down	1.39049	0.158783	0.0143703	-6.12077	down
Lmsn003318	1-O-Feruloyl-beta-D-glucose	Phenolic acids	Phenolic acids	C16H20O9	355.1	175.04	356.1107	[M-H]-	3	7196-71-6	C17759	3959.006499999984	22890.29299999994	3959.006499999984	30680.073999999884	19795.03249999992	28989.49900000007	96213.41199999976	43559.934	56728.215500000086	46963.96350000005	32207.073999999884	33333.79850000001	-	C17759	-	1.11272	0.106616	2.57932	1.36699	up	1.33436	0.126875	0.404397	-1.30616	down	1.24558	0.0577479	0.156784	-2.67315	down
Zbjn003262	3,4-O-di-Caffeoyl-1-O-glucoside Quinic Acid	Phenolic acids	Phenolic acids	C31H34O17	677.17	191.06	678.1802	[M-H]-	3	-	-	8675.633000000002	18077.75600000001	24882.30599999995	17064.13499999999	26012.52850000003	175611.6869999997	1735.126600000001	1735.126600000001	1735.126600000001	26093.388500000037	21733.92549999998	18216.9645	-	CM02779	MetMap171	0.766828	0.392061	4.23522	2.08244	insig	1.42663	0.300609	42.012	5.39273	up	1.37927	0.0811069	9.91968	3.31029	up
WaYn003861	Salicin 6'-Acetate	Phenolic acids	Phenolic acids	C15H20O8	327.11	123.04	328.1158	[M-H]-	3	19764-02-4	-	8465.643999999986	30336.099000000013	15709.83649999999	174947.9770000001	70460.36849999991	142360.9530000004	10460.88949999999	16244.614499999969	9375.39199999999	34816.151499999934	43246.77700000008	45273.06199999993	-	CM02855	MetMap164	1.36326	0.0637191	7.11352	2.83056	up	1.51645	0.0622002	10.7472	3.42589	up	0.506323	0.445227	1.51082	0.595328	insig
mws1179	Naringenin 7-O-beta-D-glucoside	Flavonoids	Flavanones	C21H22O10	433.11	271.07	434.1213	[M-H]-	3	529-55-5	C09099	1465.666400000012	11088.71349999992	1465.666400000012	16403.48650000007	7328.3320000000585	24430.08749999988	28092.820000000294	7637.311500000013	27507.86100000006	42037.942500000136	38953.838999999796	32041.643500000137	ko00941,ko01100	C09099	-	1.09579	0.137183	3.43522	1.7804	up	0.327124	0.582141	0.761598	-0.392899	insig	1.09005	0.119099	0.221703	-2.1733	down
Smnn005560	Oleuropein	Terpenoids	Monoterpenoids	C25H32O13	539.17	377.12	540.1843	[M-H]-	3	32619-42-4	C09794	1831.706299999989	1831.706299999989	1831.706299999989	46504.85099999957	63693.10549999999	101882.7335000004	13127.78650000003	9158.531499999946	23264.95050000002	16481.505499999857	25893.457000000028	24849.548500000285	-	C09794	-	1.46945	0.0521024	38.5944	5.27032	up	1.42832	0.068907	4.65587	2.21905	up	1.38532	0.0863242	0.120636	-3.05127	down
Cmdn003997	6'-O-α-D-galactosylbarlerin*	Terpenoids	Monoterpenoids	C25H38O17	609.2	447.12	610.2109	[M-H]-	3	927691-89-2	-	2835.8599999999933	2835.8599999999933	21099.89549999998	34770.7455	14179.29999999996	46355.215499999904	41427.67899999989	27024.08249999996	29273.077000000063	35761.755500000036	23811.96999999998	42422.565500000026	-	-	-	1.06888	0.122847	3.55994	1.83185	up	0.258108	0.943389	0.975241	-0.0361694	insig	1.12277	0.0395287	0.273949	-1.86802	down
[truncated: 51 more rows]

## Sheet: Flavonoids
Index	Compounds	CAS	Red-1	Red-2	Red-3	Blue-1	Blue-2	Blue-3	White-1	White-2	White-3
Zbjn005343	Acacetin-7-O-(6''-O-glucoside)glucoside	-	232674	311937	99057.9	1.80742e+06	897487	2.04578e+06	662391	737963	851479
[truncated: 436 more rows]

## Sheet: Amino acids and derivatives
Index	Compounds	CAS	Red-1	Red-2	Red-3	Blue-1	Blue-2	Blue-3	White-1	White-2	White-3
[truncated: 315 more rows]

[truncated: 10 more sheets: Alkaloids, Phenolic acids, Terpenoids, Organic acids, Nucleotides and derivatives, Lignans and Coumarins, Others, Steroids, Quinones, Lipids]
